# Supplementary material for: Aqua­(4-nitro­phthalato-κO 1)bis­[2-(1H-pyrazol-3-yl-κN 2)pyridine-κN]­mangan­ese(II) hemihydrate
Source: Acta Crystallogr Sect E Struct Rep Online. 2010 Nov 13;66(Pt 12):m1550. doi: 10.1107/S1600536810045952 (PMC3011419; doi:10.1107/S1600536810045952)
Supplement: Supplementary file 2 [file e-66-m1550-Isup2.hkl]

# 
# h,k,l, Fc-squared, Fo-squared, sigma(Fo-squared) and status flag 
# 
data_I
_shelx_title ' 211 in P -1' 
_shelx_refln_list_code          4 
_shelx_F_calc_maximum      169.45 
_exptl_crystal_F_000       596.00 
_reflns_d_resolution_high  0.8409 
 
loop_ 
 _symmetry_equiv_pos_as_xyz 
 'x, y, z' 
 '-x, -y, -z' 
 
_cell_length_a    10.5996 
_cell_length_b    11.2654 
_cell_length_c    11.9493 
_cell_angle_alpha  96.275 
_cell_angle_beta  112.485 
_cell_angle_gamma  96.902 
 
_shelx_F_squared_multiplier     1.000 
 
loop_ 
 _refln_index_h 
 _refln_index_k 
 _refln_index_l 
 _refln_F_squared_calc 
 _refln_F_squared_meas 
 _refln_F_squared_sigma 
 _refln_observed_status 
   1   0   0     4454.13     3822.91    107.57 o 
   2   0   0      195.98      214.92      2.71 o 
   3   0   0     2130.08     2057.41     23.93 o 
   4   0   0      315.02      320.66      4.10 o 
   5   0   0      713.23      685.52      8.39 o 
   6   0   0       64.85       81.16      1.60 o 
   7   0   0      454.21      450.88      5.85 o 
   8   0   0       31.34       33.33      1.21 o 
   9   0   0       12.63       12.22      2.33 o 
  10   0   0        1.73        3.54      1.35 o 
  11   0   0        0.17       -0.98      1.41 o 
 -11   1   0       15.95       17.23      2.10 o 
 -10   1   0       36.01       39.72      1.52 o 
  -9   1   0       28.35       28.73      1.26 o 
  -8   1   0      385.94      383.25      5.86 o 
  -7   1   0      228.02      233.50      3.46 o 
  -6   1   0     2058.14     2205.52     25.07 o 
  -5   1   0      758.71      732.31      8.72 o 
  -4   1   0     1480.61     1397.76     19.91 o 
  -3   1   0       38.44       41.89      1.01 o 
  -2   1   0     3141.78     3115.20     57.62 o 
  -1   1   0     3420.93     2975.23    150.69 o 
   0   1   0       26.12        6.37      0.57 o 
   1   1   0       15.29        4.28      0.44 o 
   2   1   0     2343.21     2333.31     27.02 o 
   3   1   0      405.59      441.45      5.43 o 
   4   1   0       16.97       18.09      0.67 o 
   5   1   0     1009.00     1050.59     12.61 o 
   6   1   0      289.61      300.18      3.52 o 
   7   1   0      212.98      194.23      2.96 o 
   8   1   0      137.43      151.25      2.63 o 
   9   1   0      121.52      118.59      4.25 o 
  10   1   0      177.37      158.19      5.31 o 
  11   1   0       57.27       57.76      3.31 o 
 -11   2   0       61.99       64.16      2.00 o 
 -10   2   0        6.94        5.57      0.90 o 
  -9   2   0       13.32       12.93      0.96 o 
  -8   2   0       94.28      101.01      2.08 o 
  -7   2   0       64.73       65.16      1.55 o 
  -6   2   0       15.71       12.85      0.89 o 
  -5   2   0       43.29       44.69      1.41 o 
  -4   2   0        2.22        1.31      0.57 o 
  -3   2   0      112.88      119.57      1.72 o 
  -2   2   0        4.95        2.59      0.46 o 
  -1   2   0      137.76      160.16      3.60 o 
   0   2   0     5509.89     4886.72     70.41 o 
   1   2   0     1946.94     2055.20     39.45 o 
   2   2   0        1.76        3.40      0.40 o 
   3   2   0      293.27      300.63      3.92 o 
   4   2   0        3.85        3.87      0.50 o 
   5   2   0     2671.26     2881.09     33.54 o 
   6   2   0      302.05      299.93      4.41 o 
   7   2   0      497.93      516.93      8.22 o 
   8   2   0      266.80      265.31      7.09 o 
   9   2   0      174.72      173.46      5.48 o 
  10   2   0       20.39       18.55      2.10 o 
 -11   3   0       13.85       13.45      1.19 o 
 -10   3   0       16.34       17.61      1.16 o 
  -9   3   0       56.89       59.91      1.73 o 
  -8   3   0      277.66      264.68      4.01 o 
  -7   3   0       59.04       44.37      2.13 o 
  -6   3   0      336.82      324.47      4.42 o 
  -5   3   0       23.41       14.63      0.73 o 
  -4   3   0        6.89       19.87      0.73 o 
  -3   3   0     2193.98     2390.21     27.78 o 
  -2   3   0     3747.22     3938.29     56.06 o 
  -1   3   0    24798.83    14883.47    293.61 o 
   0   3   0      781.69      720.95     10.67 o 
   1   3   0        1.44        0.61      0.57 o 
   2   3   0      454.66      507.01      6.57 o 
   3   3   0     2131.38     2292.28     26.72 o 
   4   3   0       47.74       47.34      1.09 o 
   5   3   0      551.71      625.32      6.76 o 
   6   3   0      102.59      107.19      2.07 o 
   7   3   0       79.34       79.12      3.09 o 
   8   3   0        8.80        8.11      1.37 o 
   9   3   0       88.53       75.48      3.47 o 
  10   3   0        0.37        0.33      1.37 o 
 -11   4   0      117.30      121.94      2.78 o 
 -10   4   0        0.26        0.32      0.70 o 
  -9   4   0       60.22       52.46      1.66 o 
  -8   4   0      176.51      183.83      3.15 o 
  -7   4   0      222.62      226.93      3.50 o 
  -6   4   0       53.59       51.51      1.35 o 
  -5   4   0      188.45      199.83      2.53 o 
  -4   4   0      290.61      331.81      4.42 o 
  -3   4   0      859.99      863.21     31.22 o 
  -2   4   0      390.70      452.45      9.71 o 
  -1   4   0       19.64       15.21      0.81 o 
   0   4   0      323.86      313.29     12.94 o 
   1   4   0        1.27        8.99      1.07 o 
   2   4   0      910.36      975.61     11.70 o 
   3   4   0     1724.43     1637.46     16.58 o 
   4   4   0     1073.47     1117.57     11.57 o 
   5   4   0       52.96       68.63      1.63 o 
   6   4   0        4.53        3.27      0.65 o 
   7   4   0      122.95      125.30      4.23 o 
   8   4   0      151.39      135.10      4.68 o 
   9   4   0       90.38       84.76      3.80 o 
  10   4   0        1.93        1.08      1.43 o 
 -11   5   0        0.63       -0.81      0.86 o 
 -10   5   0        0.77       -0.34      0.82 o 
  -9   5   0       60.55       54.41      1.73 o 
  -8   5   0      287.50      297.57      4.46 o 
  -7   5   0      109.90      105.23      2.16 o 
  -6   5   0      493.72      486.83      6.35 o 
  -5   5   0     1236.17     1209.21     12.44 o 
  -4   5   0      520.85      480.15      5.29 o 
  -3   5   0      622.09      590.98      7.32 o 
  -2   5   0     4706.32     4652.96     94.25 o 
  -1   5   0     5081.58     5106.52     58.92 o 
   0   5   0     1275.27     1358.02     17.36 o 
   1   5   0      257.66      241.81      3.37 o 
   2   5   0     1826.25     1811.52     18.33 o 
   3   5   0      273.16      257.06      3.95 o 
   4   5   0      132.13      134.04      2.51 o 
   5   5   0       34.76       27.47      1.20 o 
   6   5   0       14.97       15.03      1.01 o 
   7   5   0        0.66        0.31      1.14 o 
   8   5   0       22.01       20.47      2.08 o 
   9   5   0       37.60       32.12      2.62 o 
 -11   6   0       28.71       32.40      1.63 o 
 -10   6   0       12.26       14.97      2.14 o 
  -9   6   0      147.61      147.27      2.89 o 
  -8   6   0      160.89      159.55      3.08 o 
  -7   6   0       14.49       11.13      0.85 o 
  -6   6   0       29.41       24.09      1.06 o 
  -5   6   0       91.82      101.09      1.93 o 
  -4   6   0     1030.46     1007.30     12.15 o 
  -3   6   0       20.29       24.07      1.08 o 
  -2   6   0     1943.51     1963.50     19.86 o 
  -1   6   0       73.73       52.48      1.46 o 
   0   6   0     1396.56     1392.24     14.29 o 
   1   6   0      105.42       98.75      1.78 o 
   2   6   0      408.91      400.16      6.36 o 
   3   6   0      498.38      459.65      6.34 o 
   4   6   0      920.95      978.50     12.32 o 
   5   6   0      171.12      152.92      2.96 o 
   6   6   0      119.69      108.60      2.48 o 
   7   6   0       18.21       22.76      2.13 o 
   8   6   0      380.10      349.33      9.46 o 
   9   6   0       81.07       88.41      4.19 o 
 -10   7   0       49.11       42.21      1.77 o 
  -9   7   0      102.77      107.07      2.73 o 
  -8   7   0       20.12       20.61      1.13 o 
  -7   7   0       16.75       20.31      1.25 o 
  -6   7   0      399.17      385.94      5.35 o 
  -5   7   0       65.39       66.27      2.01 o 
  -4   7   0      182.24      189.57      2.65 o 
  -3   7   0       36.60       27.60      0.85 o 
  -2   7   0       45.95       36.88      1.23 o 
  -1   7   0      338.01      258.50      3.29 o 
   0   7   0      610.01      667.96      7.32 o 
   1   7   0      677.32      686.09      8.94 o 
   2   7   0      307.04      258.39      5.93 o 
   3   7   0     1109.34     1168.39     14.55 o 
   4   7   0      574.94      539.06      7.52 o 
   5   7   0       75.96       84.54      2.23 o 
   6   7   0        4.58        5.30      0.97 o 
   7   7   0      147.50      132.93      3.04 o 
   8   7   0       61.39       70.09      3.80 o 
 -10   8   0       89.19       99.03      2.52 o 
  -9   8   0      275.17      267.17      4.42 o 
  -8   8   0      109.67      121.54      3.40 o 
  -7   8   0       13.61       14.08      1.13 o 
  -6   8   0       67.81       60.38      2.04 o 
  -5   8   0      240.15      264.77      4.88 o 
  -4   8   0      193.42      170.23      2.23 o 
  -3   8   0      351.44      365.26      4.49 o 
  -2   8   0      240.20      223.52      2.64 o 
  -1   8   0        2.69        1.00      0.48 o 
   0   8   0       20.69       14.70      1.06 o 
   1   8   0       14.78        4.36      0.77 o 
   2   8   0       29.71       45.72      2.07 o 
   3   8   0        0.53        1.87      0.76 o 
   4   8   0       66.08       62.75      1.95 o 
   5   8   0        7.02        6.72      1.04 o 
   6   8   0       49.59       49.66      1.94 o 
   7   8   0       70.09       72.07      2.34 o 
  -9   9   0        8.15       10.64      1.46 o 
  -8   9   0        2.82        1.87      1.01 o 
  -7   9   0       40.96       47.89      2.12 o 
  -6   9   0      194.82      171.77      3.84 o 
  -5   9   0      139.56      156.03      3.48 o 
  -4   9   0       12.29        8.87      0.76 o 
  -3   9   0       23.96       20.57      0.94 o 
  -2   9   0       10.53        6.92      0.83 o 
  -1   9   0      140.63      137.84      3.15 o 
   0   9   0       45.95       53.43      2.67 o 
   1   9   0      357.96      344.45      7.03 o 
   2   9   0      521.83      467.58      6.88 o 
   3   9   0      328.85      320.21      6.69 o 
   4   9   0       12.69        8.81      1.10 o 
   5   9   0       27.56       28.51      1.60 o 
   6   9   0        3.00       -0.88      2.04 o 
   7   9   0       35.49       34.58      2.46 o 
  -9  10   0       98.80      100.12      4.50 o 
  -8  10   0       89.12      104.93      3.22 o 
  -7  10   0       27.93       29.32      1.85 o 
  -6  10   0      111.85      119.89      3.19 o 
  -5  10   0      379.07      408.23      7.04 o 
  -4  10   0      313.75      281.89      3.89 o 
  -3  10   0       13.93       23.29      1.73 o 
  -2  10   0      174.10      147.83      4.00 o 
  -1  10   0      221.08      197.64      4.81 o 
   0  10   0       12.46       13.92      1.55 o 
   1  10   0        1.09        2.54      1.20 o 
   2  10   0       29.45       30.74      2.11 o 
   3  10   0        0.98       -0.87      1.18 o 
   4  10   0        2.28        1.41      1.37 o 
   5  10   0        0.59       -0.16      1.37 o 
   6  10   0        0.08       -1.37      1.38 o 
  -8  11   0        2.34        2.94      1.17 o 
  -7  11   0       11.70       12.35      1.42 o 
  -6  11   0        4.34        4.21      1.09 o 
  -5  11   0        2.34        2.26      0.98 o 
  -4  11   0        8.19        6.79      1.70 o 
  -3  11   0       46.11       38.00      2.34 o 
  -2  11   0       47.98       50.28      2.56 o 
  -1  11   0       16.17        8.20      1.52 o 
   0  11   0       99.39      121.37      3.87 o 
   1  11   0      133.16      117.44      9.51 o 
   2  11   0      144.73      136.87      4.48 o 
   3  11   0      277.29      274.14      6.53 o 
   4  11   0       43.36       44.74      2.79 o 
  -6  12   0        4.92        6.42      1.63 o 
  -4  12   0       49.38       54.29      3.68 o 
  -3  12   0        0.72        1.74      1.26 o 
  -2  12   0        1.72        1.47      1.26 o 
  -1  12   0      110.68      117.41      3.98 o 
   0  12   0      122.96      116.05      6.37 o 
   1  12   0       19.27       16.10      2.72 o 
   2  12   0       49.52       52.19      2.93 o 
   3  12   0       35.56       29.55      3.39 o 
  -3  13   0       11.51       14.08      2.22 o 
  -2  13   0        0.09        1.01      1.64 o 
  -1  13   0       25.32       25.50      4.83 o 
   0  13   0        9.27        6.07      2.35 o 
  -1 -13   1       54.73       57.21      4.39 o 
   0 -13   1        9.32        8.97      1.71 o 
   1 -13   1       11.65       13.11      1.86 o 
   2 -13   1       63.59       63.10      3.13 o 
   3 -13   1        2.59        1.69      1.89 o 
  -3 -12   1       50.80       58.98      3.29 o 
  -2 -12   1      100.12       92.35      7.47 o 
  -1 -12   1       47.47       48.17      3.15 o 
   0 -12   1        1.59       -0.32      1.22 o 
   1 -12   1        0.41        1.34      1.31 o 
   2 -12   1        1.83        4.49      1.38 o 
   3 -12   1      148.37      149.82      4.62 o 
   5 -12   1        8.55       13.26      1.86 o 
   6 -12   1       10.81       15.23      1.46 o 
  -5 -11   1        4.51        2.84      1.88 o 
  -4 -11   1       11.25       12.07      1.85 o 
  -3 -11   1       97.49       91.91      3.55 o 
  -2 -11   1      135.59      147.00      7.59 o 
  -1 -11   1       67.19       55.92      2.64 o 
   0 -11   1      121.85      144.92      6.25 o 
   1 -11   1      154.21      133.95      4.20 o 
   2 -11   1      480.51      453.16      8.69 o 
   3 -11   1      285.74      265.91      5.92 o 
   4 -11   1      188.77      185.19      3.95 o 
   5 -11   1      197.70      207.79      4.42 o 
   6 -11   1       50.03       54.82      2.29 o 
   7 -11   1       46.11       51.39      2.36 o 
  -6 -10   1       49.36       52.41      2.87 o 
  -5 -10   1       17.68       21.48      2.11 o 
  -4 -10   1      270.83      250.43      5.90 o 
  -3 -10   1      530.91      515.75      9.68 o 
  -2 -10   1      547.45      486.30      9.18 o 
  -1 -10   1      425.87      404.94      7.90 o 
   0 -10   1      118.75      133.03      3.82 o 
   1 -10   1       11.36        6.75      1.28 o 
   2 -10   1      118.01       86.78      2.96 o 
   3 -10   1       83.46       78.53      1.77 o 
   4 -10   1        5.86        2.17      0.72 o 
   5 -10   1       13.31       18.01      2.20 o 
   6 -10   1       20.43       18.21      1.48 o 
   7 -10   1       19.59       20.03      1.53 o 
   8 -10   1       47.91       51.80      2.37 o 
  -7  -9   1        2.12       -0.62      1.27 o 
  -6  -9   1        8.25        4.63      1.39 o 
  -5  -9   1        1.05        4.91      1.83 o 
  -4  -9   1       26.73       21.14      1.83 o 
  -3  -9   1      136.43      136.31      3.82 o 
  -2  -9   1      186.26      185.09      4.56 o 
  -1  -9   1       98.96       89.58      5.41 o 
   0  -9   1        6.62        1.20      2.00 o 
   1  -9   1       47.48       41.59      1.44 o 
   2  -9   1      973.92      963.24     18.19 o 
   3  -9   1      349.52      369.84      4.59 o 
   4  -9   1       30.03       24.63      1.02 o 
   5  -9   1      399.79      432.83      7.86 o 
   6  -9   1      142.79      131.37      4.88 o 
   7  -9   1       42.78       49.55      2.13 o 
   8  -9   1       94.32       95.64      2.99 o 
   9  -9   1      129.79      139.46      3.87 o 
  -8  -8   1       93.21      103.90      4.60 o 
  -7  -8   1       57.86       47.12      1.88 o 
  -6  -8   1       40.68       47.10      1.84 o 
  -5  -8   1       14.06       12.70      1.08 o 
  -4  -8   1        7.79        9.00      1.33 o 
  -3  -8   1       50.31       62.85      2.33 o 
  -2  -8   1       67.59       47.56      1.57 o 
  -1  -8   1       67.75       88.98      2.06 o 
   0  -8   1      320.98      293.36      6.58 o 
   1  -8   1      177.83      195.32      2.37 o 
   2  -8   1      211.63      247.42      2.86 o 
   3  -8   1       20.42       12.20      0.95 o 
   4  -8   1       16.16       22.87      0.81 o 
   5  -8   1        0.29        1.50      0.61 o 
   6  -8   1       21.82       18.19      1.05 o 
   7  -8   1        6.54        4.89      0.79 o 
   8  -8   1      121.10      126.78      3.48 o 
   9  -8   1      172.44      170.12      4.24 o 
  10  -8   1       18.32       21.25      2.62 o 
  -9  -7   1       46.65       42.56      3.06 o 
  -8  -7   1       12.26        9.01      1.84 o 
  -7  -7   1      267.32      265.79      4.60 o 
  -6  -7   1       92.37      106.28      2.53 o 
  -5  -7   1       24.14       17.43      1.14 o 
  -4  -7   1       99.28      108.75      5.59 o 
  -3  -7   1      479.45      454.14      6.36 o 
  -2  -7   1       28.28       24.04      1.14 o 
  -1  -7   1       30.90       24.55      0.80 o 
   0  -7   1       30.39       55.83      1.35 o 
   1  -7   1     1432.06     1326.11     46.09 o 
   2  -7   1     2158.97     2313.19     20.57 o 
   3  -7   1      250.37      240.97      3.42 o 
   4  -7   1      209.27      212.03      2.52 o 
   5  -7   1      236.13      270.34      3.97 o 
   6  -7   1       35.04       26.89      1.20 o 
   7  -7   1        4.46        5.14      0.77 o 
   8  -7   1        4.36        5.35      0.85 o 
   9  -7   1        0.42        0.34      1.02 o 
  10  -7   1        2.64        2.12      0.92 o 
  -9  -6   1        1.13        0.88      1.45 o 
  -8  -6   1        0.05       -1.23      1.23 o 
  -7  -6   1      157.76      128.37      2.75 o 
  -6  -6   1      106.11      123.00      2.60 o 
  -5  -6   1      228.19      207.87      3.52 o 
  -4  -6   1      722.19      715.35      9.25 o 
  -3  -6   1      575.94      575.97      9.45 o 
  -2  -6   1      140.82      114.71      1.71 o 
  -1  -6   1      229.45      262.04      3.20 o 
   0  -6   1     2652.49     2546.22     25.48 o 
   1  -6   1     5411.86     5318.17     60.69 o 
   2  -6   1      868.74      852.74      7.92 o 
   3  -6   1       96.01      111.39      1.69 o 
   4  -6   1        5.55        3.31      0.77 o 
   5  -6   1      115.03      107.88      2.03 o 
   6  -6   1       39.16       46.53      1.44 o 
   7  -6   1      143.85      139.79      2.61 o 
   8  -6   1       43.43       42.54      1.53 o 
   9  -6   1        0.04       -0.74      0.74 o 
  10  -6   1        0.01       -0.78      0.83 o 
 -10  -5   1       21.66       21.33      2.25 o 
  -9  -5   1      156.23      165.26      5.54 o 
  -8  -5   1       81.17       70.94      3.27 o 
  -7  -5   1      314.29      314.52      4.83 o 
  -6  -5   1      540.76      508.04      6.93 o 
  -5  -5   1      908.57      892.49     11.17 o 
  -4  -5   1      250.05      248.61      3.75 o 
  -3  -5   1      215.14      197.93      2.94 o 
  -2  -5   1      199.33      215.39      2.65 o 
  -1  -5   1     2577.88     2601.33     25.93 o 
   0  -5   1      497.00      463.15      6.01 o 
   1  -5   1       63.92       79.03      1.47 o 
   2  -5   1      114.90      143.70      2.63 o 
   3  -5   1       64.75       63.65      1.14 o 
   4  -5   1       20.29       13.63      0.86 o 
   5  -5   1      468.96      451.14      5.83 o 
   6  -5   1      520.82      513.78      6.72 o 
   7  -5   1      196.76      200.03      3.26 o 
   8  -5   1      262.67      263.89      4.11 o 
   9  -5   1      102.12      101.72      2.93 o 
  10  -5   1       50.96       49.10      2.10 o 
  11  -5   1       60.61       65.30      2.12 o 
 -10  -4   1       29.48       26.09      2.43 o 
  -9  -4   1       28.20       31.94      2.37 o 
  -8  -4   1       66.14       63.08      2.94 o 
  -7  -4   1        1.83        2.92      0.82 o 
  -6  -4   1       34.75       33.58      1.21 o 
  -5  -4   1        0.74        1.03      0.37 o 
  -4  -4   1       32.67       48.21      0.99 o 
  -3  -4   1     1643.56     1653.71     16.68 o 
  -2  -4   1      119.61      102.48      1.62 o 
  -1  -4   1      924.37      962.69     12.07 o 
   0  -4   1     9733.83     9213.38    106.79 o 
   1  -4   1    16739.65    14149.74    163.68 o 
   2  -4   1     2798.83     2896.57     33.57 o 
   3  -4   1       20.81       15.72      0.77 o 
   4  -4   1      443.59      388.70      4.32 o 
   5  -4   1     1441.76     1440.26     16.68 o 
   6  -4   1      734.02      684.95      8.48 o 
   7  -4   1      177.92      177.48      2.96 o 
   8  -4   1      206.79      212.86      3.50 o 
   9  -4   1      143.66      134.12      2.70 o 
  10  -4   1       38.17       35.86      2.08 o 
  11  -4   1        4.54        4.24      1.02 o 
 -10  -3   1       75.18       73.68      3.51 o 
  -9  -3   1        1.63       -0.74      1.19 o 
  -8  -3   1       85.97       91.72      3.51 o 
  -7  -3   1      566.21      590.05     13.24 o 
  -6  -3   1      649.90      666.96      7.22 o 
  -5  -3   1        2.62        8.57      0.57 o 
  -4  -3   1      119.91      101.53      1.71 o 
  -3  -3   1      284.93      242.40      3.24 o 
  -2  -3   1      544.57      619.70     10.97 o 
  -1  -3   1      255.09      279.48      4.99 o 
   0  -3   1    22040.03    16314.72    400.14 o 
   1  -3   1    11734.36    10455.73    215.50 o 
   2  -3   1      810.14      795.18      9.49 o 
   3  -3   1      492.81      590.40      7.79 o 
   4  -3   1      162.21      189.63      2.29 o 
   5  -3   1      515.60      548.12      6.81 o 
   6  -3   1      241.20      280.08      3.97 o 
   7  -3   1       21.75       18.06      0.93 o 
   8  -3   1       50.11       56.82      1.59 o 
   9  -3   1       68.84       65.01      2.07 o 
  10  -3   1       98.19      102.02      2.41 o 
  11  -3   1       54.24       57.80      1.96 o 
 -11  -2   1      151.94      155.15      5.39 o 
 -10  -2   1       84.13       90.42      3.82 o 
  -9  -2   1       37.21       37.96      2.43 o 
  -8  -2   1        8.99        8.03      1.29 o 
  -7  -2   1       14.94       14.05      1.30 o 
  -6  -2   1      279.67      318.39      3.70 o 
  -5  -2   1       13.79       15.79      0.99 o 
  -4  -2   1       13.00       19.13      0.68 o 
  -3  -2   1      731.16      835.19      9.95 o 
  -2  -2   1     1245.78     1278.34     18.43 o 
  -1  -2   1       97.85      102.51      4.27 o 
   0  -2   1     3077.07     2818.05     32.99 o 
   1  -2   1      679.46      712.39      8.42 o 
   2  -2   1     1272.21     1283.59     15.03 o 
   3  -2   1     1481.71     1550.81     18.28 o 
   4  -2   1        6.08        2.02      0.44 o 
   5  -2   1     1204.17     1257.47     14.58 o 
   6  -2   1      604.30      624.66      7.73 o 
   7  -2   1        7.59        4.85      0.65 o 
   8  -2   1        7.53        9.19      0.82 o 
   9  -2   1       62.70       64.67      2.04 o 
  10  -2   1      113.36      117.85      2.58 o 
  11  -2   1        9.65        9.37      1.33 o 
 -11  -1   1        7.19        8.25      1.80 o 
 -10  -1   1       72.70       80.00      3.56 o 
  -9  -1   1       12.89       17.09      1.27 o 
  -8  -1   1      302.91      305.34      4.32 o 
  -7  -1   1      320.86      306.57      4.22 o 
  -6  -1   1     2267.83     2415.67     24.00 o 
  -5  -1   1        1.83       10.86      0.55 o 
  -4  -1   1      249.53      230.07      3.08 o 
  -3  -1   1     3992.40     4023.50     46.38 o 
  -2  -1   1      989.96     1124.02     13.13 o 
  -1  -1   1    16428.36    11635.31    499.48 o 
   0  -1   1     4488.74     3800.57     55.02 o 
   1  -1   1     8198.79     7448.34     86.98 o 
   2  -1   1      535.80      606.19     11.86 o 
   3  -1   1      836.11      895.92     12.89 o 
   4  -1   1      151.48      182.01      3.18 o 
   5  -1   1       37.39       56.74      1.73 o 
   6  -1   1       18.75       15.94      0.81 o 
   7  -1   1       52.30       61.37      1.51 o 
   8  -1   1        0.06        0.31      0.66 o 
   9  -1   1        0.11       -0.31      0.92 o 
  10  -1   1       38.11       38.05      2.55 o 
  11  -1   1       38.28       42.67      2.96 o 
 -11   0   1      150.84      144.16      5.01 o 
 -10   0   1       42.76       47.02      1.61 o 
  -9   0   1       93.03      103.77      2.16 o 
  -8   0   1      181.10      160.11      3.29 o 
  -7   0   1     1045.72     1107.92     13.08 o 
  -6   0   1      421.03      395.94      4.40 o 
  -5   0   1      108.74       89.33      1.50 o 
  -4   0   1       10.20        9.80      0.43 o 
  -3   0   1     1503.19     1598.62     18.64 o 
  -2   0   1        0.41       -0.26      0.26 o 
  -1   0   1     1329.00     1271.51     14.98 o 
   0   0   1      101.19      168.55      5.32 o 
   1   0   1        9.97        5.06      1.58 o 
   2   0   1        0.57        1.03      0.73 o 
   3   0   1     1330.36     1348.29     15.80 o 
   4   0   1     4594.32     4587.87     52.85 o 
   5   0   1     1554.08     1692.32     24.35 o 
   6   0   1      520.32      563.67      6.99 o 
   7   0   1      310.83      321.83      4.45 o 
   8   0   1      145.52      141.27      2.57 o 
   9   0   1      201.20      190.42      5.78 o 
  10   0   1      128.15      124.21      4.56 o 
 -11   1   1       40.58       43.99      2.61 o 
 -10   1   1        0.81        1.37      0.86 o 
  -9   1   1       20.18       17.82      0.98 o 
  -8   1   1       59.93       63.05      1.70 o 
  -7   1   1       24.47       31.23      1.11 o 
  -6   1   1      769.32      810.65      8.43 o 
  -5   1   1      991.86     1039.97     10.56 o 
  -4   1   1      279.80      268.72      3.48 o 
  -3   1   1     4146.57     4107.32     47.56 o 
  -2   1   1     2470.96     2469.31     30.63 o 
  -1   1   1     3395.06     3204.71    177.57 o 
   0   1   1     1516.01     1740.44     20.52 o 
   1   1   1      777.25      630.79      7.78 o 
   2   1   1     2089.05     2203.50     25.58 o 
   3   1   1      653.14      689.57      8.32 o 
   4   1   1     4366.94     4542.55     59.54 o 
   5   1   1       94.55       96.66      1.73 o 
   6   1   1       29.97       33.56      1.03 o 
   7   1   1      356.81      356.63      4.82 o 
   8   1   1      133.07      126.01      4.31 o 
   9   1   1        9.07        6.85      1.49 o 
  10   1   1        1.86        2.27      1.31 o 
 -11   2   1       28.31       34.06      2.41 o 
 -10   2   1       37.41       31.78      1.35 o 
  -9   2   1      222.16      213.71      3.48 o 
  -8   2   1      237.14      237.84      3.65 o 
  -7   2   1      313.29      318.27      4.41 o 
  -6   2   1      225.23      281.86      3.89 o 
  -5   2   1       47.14       68.57      1.08 o 
  -4   2   1     4850.70     4664.44     81.23 o 
  -3   2   1     5101.21     5183.20     72.16 o 
  -2   2   1    22749.05    17625.72    427.88 o 
  -1   2   1     2960.88     2892.93     41.39 o 
   0   2   1      152.72      151.95      2.28 o 
   1   2   1      521.08      460.81     10.42 o 
   2   2   1      729.73      778.66     13.85 o 
   3   2   1     1037.81     1049.53     12.51 o 
   4   2   1      762.20      781.75      9.54 o 
   5   2   1     1104.44     1106.37     13.35 o 
   6   2   1       40.41       39.84      3.24 o 
   7   2   1       30.94       32.16      2.17 o 
   8   2   1      133.47      141.66      4.72 o 
   9   2   1       89.15       92.40      3.88 o 
  10   2   1       24.07       19.98      2.19 o 
 -11   3   1       10.44       12.85      1.34 o 
 -10   3   1        0.68       -0.61      0.82 o 
  -9   3   1       12.60       16.25      1.03 o 
  -8   3   1      430.27      441.81      5.96 o 
  -7   3   1        0.44        0.07      0.58 o 
  -6   3   1      331.84      328.18      6.05 o 
  -5   3   1       68.35       59.60      1.10 o 
  -4   3   1        3.33        0.59      0.58 o 
  -3   3   1      177.95      163.59      2.37 o 
  -2   3   1        3.09        6.38      0.48 o 
  -1   3   1     3187.25     3180.70     36.82 o 
   0   3   1      429.62      392.87      5.20 o 
   1   3   1     1967.90     2051.41     51.34 o 
   2   3   1       52.32       51.37      1.48 o 
   3   3   1      494.85      425.82      5.57 o 
   4   3   1      826.74      891.16     10.85 o 
   5   3   1      323.34      321.68      4.56 o 
   6   3   1        3.44        5.20      0.83 o 
   7   3   1        0.50        0.08      0.94 o 
   8   3   1      242.04      223.23      6.52 o 
   9   3   1       79.07       76.24      3.60 o 
  10   3   1        6.70        6.58      1.80 o 
 -11   4   1       89.55       90.05      2.37 o 
 -10   4   1        4.64        4.57      1.16 o 
  -9   4   1      170.41      168.00      3.06 o 
  -8   4   1      590.40      592.40     10.01 o 
  -7   4   1      684.44      648.57      8.18 o 
  -6   4   1      659.35      670.37      8.44 o 
  -5   4   1      326.32      318.21      3.69 o 
  -4   4   1     4092.97     3951.50     38.84 o 
  -3   4   1      271.00      253.76      3.51 o 
  -2   4   1      396.68      420.42      5.39 o 
  -1   4   1      278.89      268.85      3.60 o 
   0   4   1      272.93      249.25      3.36 o 
   1   4   1     2255.83     2422.40     35.10 o 
   2   4   1      639.77      724.09      9.03 o 
   3   4   1      366.19      445.23      5.96 o 
   4   4   1      287.72      270.61      4.05 o 
   5   4   1       15.75       11.95      1.61 o 
   6   4   1       16.21       13.33      1.20 o 
   7   4   1        5.64        4.19      1.35 o 
   8   4   1      102.79       94.91      3.96 o 
   9   4   1       11.85       12.04      1.92 o 
 -11   5   1       25.05       29.16      1.53 o 
 -10   5   1      106.43      103.58      2.41 o 
  -9   5   1       55.30       55.15      1.67 o 
  -8   5   1      181.44      182.60      3.15 o 
  -7   5   1       73.06       67.36      1.70 o 
  -6   5   1      585.55      612.97      7.75 o 
  -5   5   1      759.52      767.47      8.14 o 
  -4   5   1     1111.90     1069.70     11.02 o 
  -3   5   1      117.36      155.21      2.93 o 
  -2   5   1      453.89      485.32      7.81 o 
  -1   5   1     2643.55     2682.67     31.29 o 
   0   5   1      651.05      647.94      6.95 o 
   1   5   1     3409.06     3443.06     39.75 o 
   2   5   1      593.83      564.68      7.40 o 
   3   5   1     1476.72     1525.18     18.31 o 
   4   5   1     1113.42     1090.20     13.51 o 
   5   5   1      172.46      148.89      3.88 o 
   6   5   1        2.79        0.62      0.79 o 
   7   5   1      236.73      209.58      6.37 o 
   8   5   1      115.96      122.21      4.72 o 
   9   5   1       27.13       23.11      2.41 o 
 -11   6   1        5.33        8.05      1.06 o 
 -10   6   1        2.53        2.06      0.87 o 
  -9   6   1        6.78        3.38      0.86 o 
  -8   6   1      169.58      181.91      3.19 o 
  -7   6   1      843.38      850.55     10.56 o 
  -6   6   1      386.21      356.13      4.94 o 
  -5   6   1     2192.23     2222.18     22.33 o 
  -4   6   1     1076.26     1099.32     11.39 o 
  -3   6   1      510.73      463.84      4.64 o 
  -2   6   1       41.47       60.81      1.24 o 
  -1   6   1       25.09       49.09      1.09 o 
   0   6   1      617.43      634.89      6.94 o 
   1   6   1      744.78      693.87      8.97 o 
   2   6   1      895.92      916.21     11.56 o 
   3   6   1      119.99      117.10      2.45 o 
   4   6   1       85.99       81.48      3.48 o 
   5   6   1      134.08      148.18      2.99 o 
   6   6   1        7.05        5.05      1.56 o 
   7   6   1        0.42       -0.57      1.33 o 
   8   6   1       10.26        8.36      1.88 o 
 -11   7   1       39.68       44.66      4.35 o 
 -10   7   1      120.50      118.87      2.72 o 
  -9   7   1      132.44      135.09      2.81 o 
  -8   7   1       35.51       41.65      1.56 o 
  -7   7   1       12.98       16.79      1.18 o 
  -6   7   1       39.51       31.57      1.22 o 
  -5   7   1      237.21      224.64      3.03 o 
  -4   7   1      305.20      275.11      3.89 o 
  -3   7   1       48.30       75.16      1.29 o 
  -2   7   1       30.28       23.57      0.80 o 
  -1   7   1        2.68        3.81      0.50 o 
   0   7   1      181.56      188.40      3.26 o 
   1   7   1      182.63      191.83      3.72 o 
   2   7   1       48.09       32.53      1.41 o 
   3   7   1      310.25      309.26      4.88 o 
   4   7   1      277.56      292.10      4.79 o 
   5   7   1      180.13      173.84      3.44 o 
   6   7   1        1.99        2.81      0.97 o 
   7   7   1      267.87      266.35      7.97 o 
   8   7   1      183.13      211.98      7.11 o 
 -10   8   1        4.05        1.90      0.97 o 
  -9   8   1        2.29        1.65      1.12 o 
  -8   8   1       54.63       46.76      1.63 o 
  -7   8   1       29.21       22.88      1.49 o 
  -6   8   1       86.72       82.30      1.91 o 
  -5   8   1      124.85      137.70      2.23 o 
  -4   8   1      233.10      211.87      3.21 o 
  -3   8   1       84.63      100.58      4.26 o 
  -2   8   1      229.32      238.24      3.13 o 
  -1   8   1       65.43       92.59      2.87 o 
   0   8   1      506.51      562.43     11.01 o 
   1   8   1      596.63      530.19      8.59 o 
   2   8   1      241.09      254.12      4.32 o 
   3   8   1       58.34       63.92      2.03 o 
   4   8   1      123.91       96.08      2.52 o 
   5   8   1      160.65      137.35      3.12 o 
   6   8   1        8.82        9.76      1.21 o 
   7   8   1        8.63        8.62      2.04 o 
 -10   9   1       84.67       91.87      2.91 o 
  -9   9   1      134.28      137.27      3.41 o 
  -8   9   1      480.23      454.40      7.87 o 
  -7   9   1       78.29       74.73      1.97 o 
  -6   9   1       33.28       43.47      1.50 o 
  -5   9   1      156.54      142.68      4.02 o 
  -4   9   1      326.85      334.07      4.29 o 
  -3   9   1       38.28       41.51      1.39 o 
  -2   9   1      162.94      183.62      4.39 o 
  -1   9   1        2.43        8.98      1.62 o 
   0   9   1        1.17       -0.15      0.88 o 
   1   9   1        0.09        1.29      0.79 o 
   2   9   1        1.20        1.74      0.83 o 
   3   9   1       19.46       18.73      1.81 o 
   4   9   1       38.78       46.02      1.95 o 
   5   9   1       23.41       21.54      1.54 o 
   6   9   1        0.29       -0.93      0.93 o 
  -9  10   1        0.15        0.54      1.03 o 
  -8  10   1        0.49       -1.10      1.10 o 
  -7  10   1        3.08        2.32      1.00 o 
  -6  10   1       33.02       28.35      1.63 o 
  -5  10   1      152.19      173.92      4.43 o 
  -4  10   1       90.81       69.42      7.97 o 
  -3  10   1      108.39      124.52      5.12 o 
  -2  10   1      252.02      225.35      5.26 o 
  -1  10   1       44.44       58.29      2.64 o 
   0  10   1       36.40       44.62      3.34 o 
   1  10   1       83.51       66.83      2.82 o 
   2  10   1      393.97      397.12      8.07 o 
   3  10   1      130.33      133.68      8.51 o 
   4  10   1       85.96       77.03      4.53 o 
   5  10   1       17.37       19.78      2.11 o 
  -8  11   1      107.15      104.92      3.24 o 
  -7  11   1       74.65       74.30      2.62 o 
  -6  11   1       74.91       84.23      2.67 o 
  -4  11   1      138.74      150.53      4.20 o 
  -3  11   1      210.48      217.21      5.32 o 
  -2  11   1       79.76       66.82      3.54 o 
  -1  11   1      178.69      178.11      4.80 o 
   0  11   1      107.87       90.21      4.49 o 
   1  11   1       50.17       55.09      2.85 o 
   2  11   1        3.12        2.38      1.37 o 
   3  11   1       12.55        8.98      1.74 o 
   4  11   1       22.26       21.89      2.26 o 
  -4  12   1       10.91        7.66      1.74 o 
  -3  12   1        6.88        5.17      1.42 o 
  -2  12   1       11.57        8.86      1.63 o 
  -1  12   1      105.91       97.68      3.71 o 
   0  12   1       37.86       46.34      5.13 o 
   1  12   1       15.17       13.76      1.85 o 
   2  12   1       25.48       25.78      2.45 o 
  -4  13   1       76.09       79.12      4.60 o 
  -3  13   1       10.51        9.38      1.68 o 
  -2  13   1       47.61       56.82      3.06 o 
  -1  13   1      192.33      203.08      5.68 o 
  -1 -13   2        1.18        1.41      2.06 o 
   0 -13   2        5.97        6.73      1.60 o 
   1 -13   2        0.17       -0.91      1.27 o 
   2 -13   2      286.44      277.19      6.66 o 
   3 -13   2       93.36       91.48      4.92 o 
  -3 -12   2       63.99       65.75      3.24 o 
  -2 -12   2      139.44      125.62      4.22 o 
  -1 -12   2       77.34       82.07      3.29 o 
   0 -12   2        4.30        2.50      1.75 o 
   1 -12   2      153.34      143.85      4.32 o 
   2 -12   2      116.76      118.66      3.88 o 
   3 -12   2      112.11      112.16      3.73 o 
   4 -12   2        5.25        0.86      1.39 o 
   5 -12   2        0.25        0.05      0.98 o 
   6 -12   2        9.24        7.40      1.84 o 
  -5 -11   2       55.61       54.97      2.89 o 
  -4 -11   2        8.54        5.24      1.54 o 
  -3 -11   2       47.75       47.86      2.59 o 
  -2 -11   2      134.03      119.12      3.87 o 
  -1 -11   2       26.56       35.88      2.33 o 
   0 -11   2       47.02       33.22      2.21 o 
   1 -11   2        1.43       -1.05      1.05 o 
   2 -11   2      198.63      179.37      4.65 o 
   3 -11   2       28.25       34.81      1.41 o 
   4 -11   2        8.58       12.90      1.29 o 
   5 -11   2       33.41       35.32      3.39 o 
   6 -11   2        4.20        2.91      1.06 o 
   7 -11   2       34.04       32.82      2.05 o 
  -6 -10   2        7.72        9.01      1.71 o 
  -5 -10   2       10.43       10.54      2.95 o 
  -4 -10   2       69.33       56.71      2.75 o 
  -3 -10   2       38.60       45.95      2.48 o 
  -2 -10   2       90.35       84.99      3.46 o 
  -1 -10   2      264.44      257.29      5.76 o 
   0 -10   2        1.81        2.77      1.07 o 
   1 -10   2      566.50      537.04      9.63 o 
   2 -10   2     1248.81     1315.11     16.47 o 
   3 -10   2      459.03      415.95      8.94 o 
   4 -10   2      138.75      150.33      3.46 o 
   5 -10   2       73.23       70.59      2.90 o 
   6 -10   2      239.73      236.70      4.95 o 
   7 -10   2       15.95       21.96      1.85 o 
   8 -10   2        3.07        2.45      1.26 o 
  -7  -9   2       42.18       40.71      2.44 o 
  -6  -9   2       71.13       70.26      2.94 o 
  -5  -9   2       55.83       46.76      2.43 o 
  -4  -9   2       31.72       37.92      2.09 o 
  -3  -9   2        0.53       -0.42      1.85 o 
  -2  -9   2       35.64       26.59      1.74 o 
  -1  -9   2       16.62       21.07      1.59 o 
   0  -9   2      681.42      654.17     13.37 o 
   1  -9   2      381.79      407.80      5.87 o 
   2  -9   2      116.88      126.00      2.39 o 
   3  -9   2       45.87       38.59      1.25 o 
   4  -9   2       35.10       23.68      1.46 o 
   5  -9   2        1.80        5.18      1.03 o 
   6  -9   2       35.31       29.41      1.74 o 
   7  -9   2        9.28        5.19      1.29 o 
   8  -9   2       22.38       25.73      1.87 o 
   9  -9   2       21.58       22.50      2.55 o 
  -8  -8   2        0.17       -1.12      1.39 o 
  -7  -8   2        0.32        0.58      2.02 o 
  -6  -8   2       84.73       78.41      2.89 o 
  -5  -8   2      164.08      144.82      3.86 o 
  -4  -8   2       27.34       39.10      1.98 o 
  -3  -8   2       11.41        5.85      1.07 o 
  -2  -8   2       93.32       62.47      2.63 o 
  -1  -8   2        3.45        1.24      0.57 o 
   0  -8   2        0.74        1.81      0.86 o 
   1  -8   2      498.19      463.35     15.78 o 
   2  -8   2      322.22      340.32      4.18 o 
   3  -8   2       72.26       68.06      1.97 o 
   4  -8   2       72.55       89.86      2.45 o 
   5  -8   2      106.00       99.53      2.73 o 
   6  -8   2      347.50      352.27      6.40 o 
   7  -8   2       93.91      102.28      2.95 o 
   8  -8   2        1.23       -0.99      1.04 o 
   9  -8   2        8.41       14.25      1.60 o 
  -9  -7   2       23.40       34.35      2.82 o 
  -8  -7   2       17.53       15.16      1.92 o 
  -7  -7   2       96.27       93.33      2.37 o 
  -6  -7   2      389.98      414.36      6.93 o 
  -5  -7   2      326.37      265.93      5.46 o 
  -4  -7   2      117.04      131.75      2.59 o 
  -3  -7   2      419.71      405.66      5.73 o 
  -2  -7   2      671.32      646.34      7.09 o 
  -1  -7   2        3.86        0.97      0.42 o 
   0  -7   2      487.97      435.77      4.81 o 
   1  -7   2     3626.66     3862.12     33.85 o 
   2  -7   2      263.04      260.93      2.88 o 
   3  -7   2       32.92       33.42      0.85 o 
   4  -7   2      103.13      108.90      1.80 o 
   5  -7   2        2.00        1.67      0.58 o 
   6  -7   2        0.36       -0.24      0.62 o 
   7  -7   2        2.72        1.69      0.70 o 
   8  -7   2        4.00        3.36      0.79 o 
   9  -7   2       11.93       10.68      1.44 o 
  10  -7   2       66.82       75.97      4.00 o 
  -9  -6   2       76.92       77.14      3.60 o 
  -8  -6   2       26.91       25.42      2.19 o 
  -7  -6   2      163.65      181.77      3.34 o 
  -6  -6   2      333.24      293.73      4.55 o 
  -5  -6   2       94.84      101.95      3.35 o 
  -4  -6   2       55.95       61.86      2.24 o 
  -3  -6   2        1.31       -0.15      0.44 o 
  -2  -6   2       22.69       15.35      0.77 o 
  -1  -6   2      729.43      826.09      8.70 o 
   0  -6   2        6.60        1.64      0.36 o 
   1  -6   2      179.28      214.34      2.64 o 
   2  -6   2      173.87      209.30      4.79 o 
   3  -6   2      647.67      561.38      6.11 o 
   4  -6   2      113.35      123.04      1.86 o 
   5  -6   2      587.37      600.77      7.57 o 
   6  -6   2      965.72      997.85     12.09 o 
   7  -6   2      354.24      357.01      5.13 o 
   8  -6   2       15.12       14.61      1.01 o 
   9  -6   2       37.76       37.71      1.54 o 
  10  -6   2       36.39       40.32      2.37 o 
 -10  -5   2        4.39        2.19      1.45 o 
  -9  -5   2        0.61        0.90      1.27 o 
  -8  -5   2       36.80       33.37      2.29 o 
  -7  -5   2      179.73      194.15      3.36 o 
  -6  -5   2      281.65      302.02      4.50 o 
  -5  -5   2      241.03      214.00      3.37 o 
  -4  -5   2       55.77       66.20      1.43 o 
  -3  -5   2     1606.50     1565.31     15.88 o 
  -2  -5   2     2261.01     2307.31     23.06 o 
  -1  -5   2     1615.34     1622.52     16.35 o 
   0  -5   2     4753.33     4548.98     52.50 o 
   1  -5   2     2384.18     2561.92     33.79 o 
   2  -5   2     2248.01     2195.10     25.15 o 
   3  -5   2     1980.37     2067.75     20.61 o 
   4  -5   2      267.59      265.57      4.29 o 
   5  -5   2      162.70      152.22      2.51 o 
   6  -5   2      143.45      151.29      2.63 o 
   7  -5   2       46.29       45.09      1.60 o 
   8  -5   2        1.60        1.48      0.71 o 
   9  -5   2       48.35       50.09      1.72 o 
  10  -5   2        0.34        0.54      0.91 o 
 -10  -4   2        2.84        3.54      1.45 o 
  -9  -4   2       17.97       22.05      2.04 o 
  -8  -4   2      125.11      116.94      4.03 o 
  -7  -4   2      355.44      342.30      4.99 o 
  -6  -4   2      607.53      620.86      6.84 o 
  -5  -4   2       66.65       54.91      1.10 o 
  -4  -4   2      411.53      542.68      6.82 o 
  -3  -4   2       44.56       54.00      1.30 o 
  -2  -4   2     1187.94     1165.62     13.78 o 
  -1  -4   2      946.12     1047.55     12.99 o 
   0  -4   2      769.66      760.15      9.10 o 
   1  -4   2        5.49        7.06      0.41 o 
   2  -4   2       39.39       47.29      1.23 o 
   3  -4   2       74.49       77.98      1.23 o 
   4  -4   2      871.58      860.07      8.91 o 
   5  -4   2     1159.77     1178.81     13.84 o 
   6  -4   2      517.26      506.51      6.56 o 
   7  -4   2      222.01      237.37      4.57 o 
   8  -4   2       22.27       20.32      1.11 o 
   9  -4   2      171.01      162.98      3.07 o 
  10  -4   2      171.50      177.91      4.29 o 
 -11  -3   2       54.83       57.50      3.25 o 
 -10  -3   2        0.18       -0.47      1.19 o 
  -9  -3   2        0.79        0.04      1.12 o 
  -8  -3   2        0.40        1.19      1.10 o 
  -7  -3   2        0.81        1.34      0.50 o 
  -6  -3   2       35.84       38.87      0.86 o 
  -5  -3   2       57.75       73.06      1.25 o 
  -4  -3   2       35.47       25.43      0.77 o 
  -3  -3   2      450.17      551.61      8.37 o 
  -2  -3   2       76.55       78.67      1.24 o 
  -1  -3   2       42.62       38.40      0.99 o 
   0  -3   2     1029.38     1173.16     17.01 o 
   1  -3   2      179.68      255.64      3.91 o 
   2  -3   2      258.02      253.92      3.29 o 
   3  -3   2      323.40      314.50      3.48 o 
   4  -3   2      945.06      987.34     10.09 o 
   5  -3   2     1198.34     1234.99     14.40 o 
   6  -3   2       96.87       89.78      1.82 o 
   7  -3   2       31.56       35.38      1.45 o 
   8  -3   2       55.82       47.08      1.94 o 
   9  -3   2       44.26       39.48      1.56 o 
  10  -3   2        8.10       10.20      1.13 o 
 -11  -2   2      127.91      137.90      4.99 o 
 -10  -2   2        4.82        3.54      1.41 o 
  -9  -2   2       37.76       38.90      2.39 o 
  -8  -2   2      195.82      206.42      3.22 o 
  -7  -2   2     1562.53     1668.90     16.88 o 
  -6  -2   2      920.01      958.75      9.90 o 
  -5  -2   2      120.71       94.70      1.64 o 
  -4  -2   2      668.27      675.22      8.21 o 
  -3  -2   2     1355.02     1317.18     19.05 o 
  -2  -2   2       18.20       18.05      1.59 o 
  -1  -2   2       93.80      109.50      1.51 o 
   0  -2   2      254.26      306.79      6.51 o 
   1  -2   2      116.23      140.98      1.92 o 
   2  -2   2      951.04     1038.79     12.23 o 
   3  -2   2      207.32      255.54      4.32 o 
   4  -2   2      437.27      459.66      4.93 o 
   5  -2   2      363.99      368.23      4.82 o 
   6  -2   2      249.35      247.69      3.59 o 
   7  -2   2       66.46       68.17      1.64 o 
   8  -2   2      117.79      108.65      2.25 o 
   9  -2   2       39.51       42.85      2.28 o 
  10  -2   2      103.18      110.70      2.53 o 
 -11  -1   2      222.14      226.05      6.76 o 
 -10  -1   2       16.32       24.32      2.19 o 
  -9  -1   2       34.75       32.23      1.62 o 
  -8  -1   2      340.99      324.99      4.54 o 
  -7  -1   2       30.06       35.98      1.17 o 
  -6  -1   2      131.76      156.09      2.70 o 
  -5  -1   2      653.43      746.80      9.08 o 
  -4  -1   2       48.70       59.61      1.10 o 
  -3  -1   2     1092.55     1225.79     14.39 o 
  -2  -1   2      142.30      101.83      1.84 o 
  -1  -1   2     2854.02     2726.65     31.68 o 
   0  -1   2       26.86       41.91      1.00 o 
   1  -1   2      896.36      960.92     13.92 o 
   2  -1   2     2271.78     2434.10     30.98 o 
   3  -1   2       93.94      106.90      2.94 o 
   4  -1   2      220.31      243.94      3.57 o 
   5  -1   2     1620.29     1623.88     18.60 o 
   6  -1   2      652.50      643.73      7.95 o 
   7  -1   2       42.23       47.35      1.54 o 
   8  -1   2       24.32       22.49      1.12 o 
   9  -1   2      237.68      249.25      4.01 o 
  10  -1   2        0.86       -1.35      1.35 o 
 -11   0   2       69.49       67.34      2.34 o 
 -10   0   2       90.70       90.60      2.13 o 
  -9   0   2       61.44       61.57      1.66 o 
  -8   0   2       34.79       26.28      1.09 o 
  -7   0   2      911.12      960.06     11.45 o 
  -6   0   2     1851.04     1928.51     19.25 o 
  -5   0   2     1839.38     1875.53     21.94 o 
  -4   0   2      698.77      666.31      8.06 o 
  -3   0   2     3875.83     3988.53     56.81 o 
  -2   0   2     6691.04     6305.64     73.34 o 
  -1   0   2        2.15        5.50      0.37 o 
   0   0   2      299.62      255.49      3.23 o 
   1   0   2    28713.98    19583.81    386.44 o 
   2   0   2    10661.61     9667.47    178.64 o 
   3   0   2        3.07       10.50      0.65 o 
   4   0   2      761.33      760.76     13.29 o 
   5   0   2       27.36       29.37      0.95 o 
   6   0   2        2.99        1.54      0.48 o 
   7   0   2       25.04       23.46      1.03 o 
   8   0   2        0.42       -1.04      1.04 o 
   9   0   2       20.97       27.11      2.35 o 
  10   0   2       34.02       38.13      2.80 o 
 -12   1   2       70.26       86.90      4.03 o 
 -11   1   2       92.01       94.92      2.31 o 
 -10   1   2       72.81       75.12      1.94 o 
  -9   1   2       64.12       61.94      1.77 o 
  -8   1   2      836.80      877.49     10.72 o 
  -7   1   2      308.43      299.67      4.18 o 
  -6   1   2      119.93       94.00      1.43 o 
  -5   1   2      574.00      568.20      6.01 o 
  -4   1   2      681.19      750.66     11.15 o 
  -3   1   2     4315.42     4367.78     50.30 o 
  -2   1   2      248.26      301.05      3.97 o 
  -1   1   2     1747.31     1674.74     19.58 o 
   0   1   2     3570.00     3657.89     42.45 o 
   1   1   2     1720.81     1629.08     19.01 o 
   2   1   2     4286.52     4258.21     49.24 o 
   3   1   2     1150.39     1201.17     14.23 o 
   4   1   2     1003.25     1018.12     12.23 o 
   5   1   2      514.49      520.53      6.65 o 
   6   1   2      240.04      253.81      3.56 o 
   7   1   2       71.17       68.00      3.04 o 
   8   1   2      165.52      166.41      5.29 o 
   9   1   2      205.55      205.48      6.31 o 
  10   1   2       21.28       26.07      2.47 o 
 -12   2   2        8.98       10.21      1.63 o 
 -11   2   2       27.69       29.18      1.78 o 
 -10   2   2        8.92        8.47      0.87 o 
  -9   2   2        5.84        6.39      0.77 o 
  -8   2   2       81.09       80.24      2.04 o 
  -7   2   2        0.65        0.78      0.49 o 
  -6   2   2      692.89      744.50      7.83 o 
  -5   2   2      527.16      582.00      6.20 o 
  -4   2   2      326.23      329.62      4.33 o 
  -3   2   2     2068.50     2101.12     24.53 o 
  -2   2   2      760.48      781.86      9.39 o 
  -1   2   2      992.39     1024.73     12.15 o 
   0   2   2       57.95       53.76      1.02 o 
   1   2   2     1072.10      921.21     11.01 o 
   2   2   2     4610.43     4630.36     53.60 o 
   3   2   2      546.91      584.16      7.25 o 
   4   2   2      523.52      550.41      6.95 o 
   5   2   2      238.53      238.22      3.47 o 
   6   2   2       73.91       65.26      2.82 o 
   7   2   2       36.67       32.55      2.17 o 
   8   2   2      116.02      112.87      4.27 o 
   9   2   2       15.15       14.79      1.82 o 
 -12   3   2       74.01       72.87      2.95 o 
 -11   3   2       58.49       66.00      1.91 o 
 -10   3   2       62.30       60.47      1.78 o 
  -9   3   2      117.28      111.08      2.30 o 
  -8   3   2      757.10      746.27      9.34 o 
  -7   3   2      323.65      337.68      4.69 o 
  -6   3   2       23.38       30.44      0.83 o 
  -5   3   2      971.08      934.73      9.67 o 
  -4   3   2      321.97      358.90      7.98 o 
  -3   3   2     1244.64     1237.49     17.74 o 
  -1   3   2     1429.40     1548.70     18.21 o 
   0   3   2        2.84        4.19      0.73 o 
   1   3   2        0.93        1.27      1.18 o 
   2   3   2       85.34      108.30      2.44 o 
   3   3   2       55.76       48.85      1.61 o 
   4   3   2      655.22      629.48      8.06 o 
   5   3   2        1.17        4.55      1.41 o 
   6   3   2       41.35       42.52      2.45 o 
   7   3   2      174.36      180.55      5.58 o 
   8   3   2      194.06      200.25      6.21 o 
   9   3   2      111.27      122.60      4.80 o 
 -12   4   2        2.93       -0.23      1.34 o 
 -11   4   2       70.19       68.18      1.99 o 
 -10   4   2       72.92       63.71      1.83 o 
  -9   4   2      101.55      102.03      2.25 o 
  -8   4   2       40.63       37.17      1.36 o 
  -7   4   2      363.93      358.13      4.98 o 
  -6   4   2       68.13       79.21      1.46 o 
  -5   4   2     1452.74     1448.73     14.76 o 
  -4   4   2       87.62      109.18      3.41 o 
  -3   4   2     1530.95     1461.35     48.30 o 
  -2   4   2     1640.04     1647.28     24.15 o 
  -1   4   2      102.30      100.92      1.70 o 
   0   4   2       76.68       60.24      1.14 o 
   1   4   2      825.07      877.04     10.83 o 
   2   4   2      758.63      709.83      9.00 o 
   3   4   2      522.96      499.32      6.68 o 
   4   4   2      335.10      330.12      4.82 o 
   5   4   2       20.37       22.20      1.12 o 
   6   4   2       63.65       58.32      2.94 o 
   7   4   2        0.67       -0.88      1.10 o 
   8   4   2       32.68       31.24      2.53 o 
   9   4   2       10.30        8.40      1.84 o 
 -11   5   2      105.61      112.03      2.66 o 
 -10   5   2       15.05       13.09      1.05 o 
  -9   5   2      168.18      179.55      3.20 o 
  -8   5   2      701.47      657.85      8.48 o 
  -7   5   2      876.29      807.39     10.01 o 
  -6   5   2      664.99      655.95      8.77 o 
  -5   5   2      194.51      192.91      2.57 o 
  -4   5   2     2417.01     2385.13     23.79 o 
  -3   5   2     2025.84     2101.04     24.78 o 
  -2   5   2        1.51        2.33      0.39 o 
  -1   5   2      105.09      135.17      1.95 o 
   0   5   2       42.68       54.54      1.04 o 
   1   5   2      813.54      803.10     10.15 o 
   2   5   2       12.49       13.73      0.86 o 
   3   5   2        2.91        1.69      0.79 o 
   4   5   2       50.72       45.76      2.21 o 
   5   5   2       23.59       23.25      1.24 o 
   6   5   2       75.01       75.14      2.65 o 
   7   5   2       61.24       53.82      3.15 o 
   8   5   2       12.00       14.43      2.10 o 
 -11   6   2       86.05       88.12      2.39 o 
 -10   6   2      177.37      188.94      3.81 o 
  -9   6   2      177.84      172.63      3.18 o 
  -8   6   2       84.31       66.92      1.80 o 
  -7   6   2       36.06       30.66      1.45 o 
  -6   6   2       33.30       39.20      1.60 o 
  -5   6   2      375.33      410.94      4.26 o 
  -4   6   2        1.12        5.55      0.59 o 
  -3   6   2       31.97       30.67      3.85 o 
  -2   6   2      730.42      796.89      8.60 o 
  -1   6   2       95.97       67.08      1.30 o 
   0   6   2     1420.58     1524.16     18.41 o 
   1   6   2     1218.21     1243.70     15.30 o 
   2   6   2      245.66      239.35      3.96 o 
   3   6   2      387.13      401.62      5.91 o 
   4   6   2      512.57      452.00      6.57 o 
   5   6   2       24.08       25.31      1.38 o 
   6   6   2      177.52      175.47      3.51 o 
   7   6   2       61.38       52.55      3.29 o 
   8   6   2       51.49       63.28      3.74 o 
 -11   7   2        0.71       -0.86      0.86 o 
 -10   7   2        0.29       -0.48      0.83 o 
  -9   7   2       19.92       18.14      1.21 o 
  -8   7   2       82.41       90.92      2.18 o 
  -7   7   2      228.49      215.89      3.53 o 
  -6   7   2      284.47      254.37      3.85 o 
  -5   7   2      236.93      239.40      2.85 o 
  -4   7   2      811.20      830.04      7.95 o 
  -3   7   2      992.95     1018.63     41.32 o 
  -2   7   2      117.99       89.11      1.64 o 
  -1   7   2      638.98      684.46      9.28 o 
   0   7   2      547.86      558.61      7.66 o 
   1   7   2      619.77      586.05      8.04 o 
   2   7   2      333.73      382.68      8.19 o 
   3   7   2      165.05      142.45      3.01 o 
   4   7   2        1.39        0.28      0.80 o 
   5   7   2        1.58       -0.40      0.99 o 
   6   7   2        0.73       -0.05      0.96 o 
   7   7   2        9.09        6.01      1.82 o 
 -10   8   2       75.99       77.80      2.24 o 
  -9   8   2      447.80      453.34      6.55 o 
  -8   8   2      271.66      260.84      5.26 o 
  -7   8   2      472.34      440.67      6.13 o 
  -6   8   2      101.50      112.71      2.29 o 
  -5   8   2       91.60       78.68      1.81 o 
  -4   8   2      182.97      181.99      2.39 o 
  -3   8   2       11.78       13.61      0.65 o 
  -2   8   2       38.77       32.20      1.43 o 
  -1   8   2       13.50       18.01      1.10 o 
   0   8   2       28.41       41.85      1.58 o 
   1   8   2      138.00      113.99      2.65 o 
   2   8   2       49.03       57.81      2.43 o 
   3   8   2       17.06       16.24      1.25 o 
   4   8   2        9.29        8.54      1.37 o 
   5   8   2       40.61       49.55      2.03 o 
   6   8   2       54.44       47.50      2.05 o 
 -10   9   2        0.06        0.26      0.92 o 
  -9   9   2       11.29       10.25      1.10 o 
  -8   9   2      134.61      131.48      2.74 o 
  -7   9   2        0.67        1.64      0.72 o 
  -6   9   2       86.86      100.35      2.20 o 
  -5   9   2      575.26      539.88     12.41 o 
  -4   9   2      543.04      516.31      7.29 o 
  -3   9   2      268.00      285.52      4.67 o 
  -2   9   2       14.30       15.19      1.11 o 
  -1   9   2      242.88      245.53      4.28 o 
   0   9   2      393.47      402.05      8.32 o 
   1   9   2      112.03      106.64      2.66 o 
   2   9   2        4.01       10.04      1.84 o 
   3   9   2      191.18      175.42      3.71 o 
   4   9   2       26.36       34.23      2.13 o 
   5   9   2       67.56       76.51      2.61 o 
   6   9   2        8.19        8.96      1.40 o 
  -9  10   2      104.90      104.42      3.31 o 
  -8  10   2       60.25       72.09      2.61 o 
  -7  10   2      160.57      164.49      3.11 o 
  -6  10   2       43.96       54.34      1.69 o 
  -5  10   2       42.05       39.26      1.20 o 
  -4  10   2      391.42      416.65      6.32 o 
  -3  10   2        0.95       -0.58      0.77 o 
  -2  10   2       10.09        8.67      1.62 o 
  -1  10   2      270.19      273.86      4.78 o 
   0  10   2      250.34      219.17      5.58 o 
   1  10   2       88.23       86.14      2.53 o 
   2  10   2       46.66       53.40      2.11 o 
   3  10   2       74.39       73.80      2.52 o 
   4  10   2       43.86       42.10      2.07 o 
  -8  11   2        3.32        3.80      1.40 o 
  -7  11   2        0.05       -0.02      0.92 o 
  -5  11   2       16.84       21.93      2.43 o 
  -4  11   2      188.56      198.05      5.00 o 
  -3  11   2      264.72      262.74      9.02 o 
  -2  11   2      215.55      184.15      8.09 o 
  -1  11   2      143.86      153.20      4.47 o 
   0  11   2      169.23      153.12      4.58 o 
   1  11   2      186.81      184.63      5.08 o 
   2  11   2       52.05       59.79      3.08 o 
   3  11   2       36.37       33.85      2.49 o 
  -4  12   2       86.81       83.94      3.33 o 
  -3  12   2       70.44       78.55      3.32 o 
  -2  12   2       53.01       58.59      2.98 o 
  -1  12   2       25.95       21.09      2.10 o 
   0  12   2      100.31       93.31      3.63 o 
   1  12   2        4.29        8.25      1.69 o 
  -1 -13   3        0.52       -1.08      1.32 o 
   0 -13   3       22.33       15.78      1.95 o 
   1 -13   3        0.60        0.42      1.39 o 
   2 -13   3       80.06       78.18      3.41 o 
  -4 -12   3        2.65       -0.27      1.90 o 
  -3 -12   3        0.23       -1.23      1.23 o 
  -2 -12   3        8.79        5.70      1.50 o 
  -1 -12   3        2.83        2.12      1.43 o 
   0 -12   3       30.48       32.86      2.27 o 
   1 -12   3       49.26       45.72      2.64 o 
   2 -12   3        3.12        0.46      2.06 o 
   4 -12   3        8.65        7.92      1.23 o 
   5 -12   3        6.88       10.73      1.41 o 
  -5 -11   3       59.77       68.25      3.23 o 
  -4 -11   3       10.60        8.23      1.61 o 
  -3 -11   3       23.73       26.37      2.49 o 
  -2 -11   3      308.75      293.67      6.58 o 
  -1 -11   3       27.60       35.26      2.22 o 
   0 -11   3      300.52      308.36      8.13 o 
   1 -11   3       77.79       79.91      4.50 o 
   2 -11   3      432.37      423.27      5.35 o 
   3 -11   3      270.09      254.16      4.28 o 
   4 -11   3       41.94       45.24      3.70 o 
   5 -11   3       74.30       69.42      2.59 o 
   6 -11   3       17.80       19.21      1.60 o 
   7 -11   3       15.15       19.35      2.39 o 
  -7 -10   3       27.96       21.99      2.13 o 
  -6 -10   3      218.53      224.05      5.67 o 
  -5 -10   3      157.58      167.15      4.68 o 
  -4 -10   3       49.49       51.30      2.61 o 
  -3 -10   3      124.36      113.01      3.62 o 
  -2 -10   3       27.22       32.63      2.01 o 
  -1 -10   3      389.50      379.39      7.49 o 
   0 -10   3       70.95       47.99      2.82 o 
   1 -10   3      140.99      173.15      2.75 o 
   2 -10   3       17.33       11.11      1.27 o 
   3 -10   3      108.59       99.96      2.05 o 
   4 -10   3       75.62       70.91      2.38 o 
   5 -10   3      152.06      160.05      3.82 o 
   6 -10   3      194.09      186.71      4.36 o 
   7 -10   3       65.05       73.43      2.74 o 
  -8  -9   3        0.01       -0.10      1.31 o 
  -7  -9   3        1.90       -1.23      1.23 o 
  -6  -9   3        1.39        3.03      1.26 o 
  -5  -9   3       33.09       28.91      2.38 o 
  -4  -9   3       49.41       53.56      2.47 o 
  -3  -9   3      132.49      135.38      3.76 o 
  -2  -9   3      534.51      496.48      8.93 o 
  -1  -9   3      590.64      595.25     10.23 o 
   0  -9   3     1010.31      966.40     12.23 o 
   1  -9   3       91.15       99.55      1.88 o 
   2  -9   3        3.23        1.03      0.57 o 
   3  -9   3      285.55      253.21      6.56 o 
   4  -9   3       75.52       86.72      2.64 o 
   5  -9   3      125.41      114.04      3.02 o 
   6  -9   3      218.58      240.68      6.36 o 
   7  -9   3      187.30      194.52      4.53 o 
   8  -9   3       13.76       11.53      1.49 o 
  -8  -8   3        2.24        1.06      1.11 o 
  -7  -8   3       76.47       77.29      2.92 o 
  -6  -8   3      365.44      329.39      6.70 o 
  -5  -8   3       94.99       73.18      5.25 o 
  -4  -8   3      215.04      175.07      4.17 o 
  -3  -8   3        2.90        0.59      0.85 o 
  -2  -8   3      104.74       80.02      2.61 o 
  -1  -8   3      182.95      190.84      2.64 o 
   0  -8   3      197.00      194.47      8.69 o 
   1  -8   3      140.81      162.05      2.41 o 
   2  -8   3      175.48      161.94      2.45 o 
   3  -8   3        1.26        2.81      0.59 o 
   4  -8   3       75.00       86.20      2.47 o 
   5  -8   3       53.21       56.37      3.25 o 
   6  -8   3       60.46       52.45      2.16 o 
   7  -8   3       61.25       63.47      2.43 o 
   8  -8   3        2.80       -0.65      0.97 o 
   9  -8   3       43.33       48.61      3.54 o 
  -8  -7   3        5.45        7.57      1.34 o 
  -7  -7   3        3.61        4.10      1.13 o 
  -6  -7   3       22.77       20.20      1.59 o 
  -5  -7   3        1.62        0.72      0.90 o 
  -4  -7   3        0.02       -0.39      0.81 o 
  -3  -7   3      488.21      489.56      6.54 o 
  -2  -7   3       68.29       84.04      1.46 o 
  -1  -7   3        4.55        1.70      0.59 o 
   0  -7   3      382.95      327.34      3.90 o 
   1  -7   3       34.98       43.12      1.10 o 
   2  -7   3      131.43      140.80      2.57 o 
   3  -7   3       22.66       20.36      0.86 o 
   4  -7   3      197.40      222.33      7.32 o 
   5  -7   3      514.72      488.09      8.06 o 
   6  -7   3      406.81      422.58     11.39 o 
   7  -7   3       49.58       55.45      3.04 o 
   8  -7   3        4.90        2.13      1.12 o 
   9  -7   3        0.48        0.74      1.18 o 
 -10  -6   3       52.97       54.50      3.23 o 
  -9  -6   3       41.31       43.24      2.66 o 
  -8  -6   3       32.41       28.02      1.38 o 
  -7  -6   3      205.53      231.04      3.88 o 
  -6  -6   3     1123.00     1074.83     16.56 o 
  -5  -6   3      467.10      446.69      6.12 o 
  -4  -6   3      244.05      253.89      3.21 o 
  -3  -6   3      732.81      714.01      7.68 o 
  -2  -6   3      683.86      749.27      7.96 o 
  -1  -6   3      526.48      495.42      4.78 o 
   0  -6   3      305.16      279.11      2.89 o 
   1  -6   3        8.15        9.38      0.54 o 
   2  -6   3      207.57      221.08      3.08 o 
   3  -6   3       47.22       48.74      1.04 o 
   4  -6   3        5.18       11.25      1.48 o 
   5  -6   3        2.59        0.90      0.54 o 
   6  -6   3       29.89       34.13      1.35 o 
   7  -6   3       69.52       65.10      1.74 o 
   8  -6   3      135.86      136.64      4.13 o 
   9  -6   3        2.81        0.50      1.18 o 
 -10  -5   3       68.27       75.46      3.51 o 
  -9  -5   3        4.97        4.92      1.35 o 
  -8  -5   3      112.00      119.60      3.09 o 
  -7  -5   3      513.28      504.25      7.71 o 
  -6  -5   3      531.46      520.88      6.93 o 
  -5  -5   3        8.44        4.75      0.52 o 
  -4  -5   3       33.06       14.17      0.61 o 
  -3  -5   3       15.54       14.10      0.62 o 
  -2  -5   3       39.66       48.32      0.92 o 
  -1  -5   3        2.90        4.20      0.33 o 
   0  -5   3       67.36       61.41      1.31 o 
   1  -5   3        3.92        7.39      0.38 o 
   2  -5   3      777.17      774.02      8.04 o 
   3  -5   3      420.85      401.53      4.48 o 
   4  -5   3       43.13       44.36      2.19 o 
   5  -5   3      142.16      121.28      2.90 o 
   6  -5   3     1331.57     1324.72     15.71 o 
   7  -5   3       59.87       60.63      1.65 o 
   8  -5   3       30.20       35.66      1.43 o 
   9  -5   3       75.61       80.44      2.18 o 
  10  -5   3       40.97       42.20      1.84 o 
 -11  -4   3       30.45       32.37      2.59 o 
 -10  -4   3        0.10       -0.45      1.16 o 
  -9  -4   3       19.96       13.40      1.65 o 
  -8  -4   3       23.43       23.25      1.88 o 
  -7  -4   3        0.32        0.29      0.47 o 
  -6  -4   3      536.58      539.04      5.28 o 
  -5  -4   3      380.80      387.30      5.15 o 
  -4  -4   3        4.25        2.01      0.53 o 
  -3  -4   3      872.58      849.26      8.78 o 
  -2  -4   3     2196.78     2184.04     21.74 o 
  -1  -4   3     3415.85     3536.60     50.37 o 
   0  -4   3      298.83      342.28      5.48 o 
   1  -4   3     1421.71     1371.44     71.20 o 
   2  -4   3     3573.39     3568.19     35.02 o 
   3  -4   3      816.61      824.54      8.53 o 
   4  -4   3      326.67      350.92      4.65 o 
   5  -4   3      421.12      420.08      5.55 o 
   6  -4   3      125.27      133.44      2.45 o 
   7  -4   3      192.13      199.79      3.32 o 
   8  -4   3        1.72        0.68      1.22 o 
   9  -4   3        0.49       -0.61      1.05 o 
  10  -4   3        5.80        7.93      1.11 o 
 -11  -3   3       20.84       22.50      2.19 o 
 -10  -3   3       10.35       10.28      1.61 o 
  -9  -3   3       49.97       53.29      2.66 o 
  -8  -3   3       45.44       45.58      1.33 o 
  -7  -3   3      409.53      404.51      4.15 o 
  -6  -3   3      895.19      958.55      8.83 o 
  -5  -3   3      799.18      806.98      8.44 o 
  -4  -3   3      280.51      294.85      4.88 o 
  -3  -3   3      324.34      363.31      4.61 o 
  -2  -3   3     1161.10     1093.87     12.88 o 
  -1  -3   3       46.13       56.43      1.32 o 
   0  -3   3     1741.54     1958.34     39.35 o 
   1  -3   3      832.34      912.17     13.05 o 
   2  -3   3      746.88      772.56      9.27 o 
   3  -3   3      257.70      253.06      2.93 o 
   4  -3   3      410.86      432.78      5.37 o 
   5  -3   3        7.93        8.58      1.12 o 
   6  -3   3      234.53      225.79      3.45 o 
   7  -3   3        1.34        2.07      0.65 o 
   8  -3   3       15.41       12.42      1.02 o 
   9  -3   3      218.21      248.47      5.26 o 
  10  -3   3       17.37       20.59      1.34 o 
 -11  -2   3       53.42       59.77      3.17 o 
 -10  -2   3      158.37      163.10      5.17 o 
  -9  -2   3      199.12      201.97      3.28 o 
  -8  -2   3       23.60       20.91      1.04 o 
  -7  -2   3      145.21      131.91      1.73 o 
  -6  -2   3      200.75      253.08      3.06 o 
  -5  -2   3      571.32      592.26      7.36 o 
  -4  -2   3        5.52       12.17      0.64 o 
  -3  -2   3      192.72      199.42      2.69 o 
  -2  -2   3      334.76      331.72      4.14 o 
  -1  -2   3     2288.68     2327.26     27.10 o 
   0  -2   3      495.17      583.84      8.29 o 
   1  -2   3      758.36      903.57     12.91 o 
   2  -2   3     1334.09     1315.64     15.48 o 
   3  -2   3     1438.96     1485.09     14.87 o 
   4  -2   3       50.82       43.21      1.42 o 
   5  -2   3      431.21      441.06      5.69 o 
   6  -2   3       17.53       17.46      0.88 o 
   7  -2   3       87.40       93.77      2.03 o 
   8  -2   3       77.57       76.44      1.97 o 
   9  -2   3       37.09       41.72      1.59 o 
  10  -2   3       61.81       63.36      3.31 o 
 -11  -1   3      227.99      219.11      6.52 o 
 -10  -1   3       63.64       62.65      3.04 o 
  -9  -1   3      264.79      265.43      4.01 o 
  -8  -1   3      879.42      855.85     10.42 o 
  -7  -1   3      599.21      644.20      6.94 o 
  -6  -1   3     1887.73     1960.61     19.59 o 
  -5  -1   3      131.43      120.75      1.94 o 
  -4  -1   3     1168.25     1278.66     15.10 o 
  -3  -1   3       11.93       13.56      0.87 o 
  -2  -1   3     3227.74     3339.39     38.54 o 
  -1  -1   3      736.95      809.45      9.61 o 
   0  -1   3     1724.04     1665.54     19.41 o 
   1  -1   3     1685.67     1704.50     23.95 o 
   2  -1   3      978.75     1014.73     14.88 o 
   3  -1   3      260.35      243.77      3.34 o 
   4  -1   3       14.03       15.61      0.75 o 
   5  -1   3      673.48      669.80      8.19 o 
   6  -1   3        0.97        0.14      0.48 o 
   7  -1   3       13.18       12.71      1.29 o 
   8  -1   3       80.97       87.04      2.08 o 
   9  -1   3        8.03        9.44      1.72 o 
  10  -1   3       28.90       31.04      2.70 o 
 -12   0   3       13.64       13.04      1.43 o 
 -11   0   3        0.77        0.57      0.77 o 
 -10   0   3       48.51       54.38      1.67 o 
  -9   0   3      481.25      442.09      6.00 o 
  -8   0   3      224.20      219.57      3.40 o 
  -7   0   3        1.29        1.33      0.38 o 
  -6   0   3      268.49      306.35      3.56 o 
  -5   0   3       23.25       28.59      1.25 o 
  -4   0   3      491.23      537.98      8.22 o 
  -3   0   3     1340.89     1435.54     16.85 o 
  -2   0   3     1198.23     1096.77     12.96 o 
  -1   0   3     1376.87     1555.46     18.20 o 
   0   0   3     7140.86     6694.46     77.64 o 
   1   0   3    14700.37    12345.16    244.50 o 
   2   0   3     3643.04     3704.15     53.02 o 
   3   0   3      602.13      601.98      7.53 o 
   4   0   3      991.57      947.69     11.57 o 
   5   0   3      782.14      790.38      9.47 o 
   6   0   3        2.28        0.99      0.48 o 
   7   0   3        2.00        0.68      0.86 o 
   8   0   3      431.18      447.53     10.91 o 
   9   0   3        0.49        2.78      1.39 o 
  10   0   3       25.35       30.73      2.74 o 
 -12   1   3        4.14        2.09      0.98 o 
 -11   1   3       27.01       25.70      1.33 o 
 -10   1   3       78.04       73.35      1.93 o 
  -9   1   3        0.65        0.07      0.61 o 
  -8   1   3      255.04      239.62      3.64 o 
  -7   1   3      708.66      736.63      7.83 o 
  -6   1   3     2328.82     2483.27     24.69 o 
  -5   1   3     1302.17     1340.47     15.61 o 
  -4   1   3     3222.41     3361.43     38.92 o 
  -3   1   3     6421.45     6221.10     71.65 o 
  -2   1   3     3666.96     3601.98     41.63 o 
  -1   1   3     1775.98     1841.85     40.14 o 
   0   1   3     3760.68     4034.69     51.49 o 
   1   1   3     1191.49     1297.07     15.28 o 
   2   1   3     2522.51     2644.98     30.71 o 
   3   1   3       14.30       13.42      1.05 o 
   4   1   3      124.93      120.86      2.03 o 
   5   1   3       17.28       15.27      0.82 o 
   6   1   3       95.89       88.31      3.37 o 
   7   1   3        1.98       -1.35      1.35 o 
   8   1   3      121.82      135.76      4.76 o 
   9   1   3        6.32        3.35      1.57 o 
 -12   2   3       61.76       59.51      1.95 o 
 -11   2   3      144.71      142.61      3.09 o 
 -10   2   3       44.94       44.84      1.52 o 
  -9   2   3      286.74      291.82      4.37 o 
  -8   2   3      188.61      187.71      3.10 o 
  -7   2   3     1094.52     1040.22     12.42 o 
  -6   2   3        1.05       -0.15      0.40 o 
  -5   2   3      163.81      221.02      2.74 o 
  -4   2   3        0.48        0.26      0.35 o 
  -3   2   3      575.92      543.88      6.88 o 
  -2   2   3       23.95       25.93      0.77 o 
  -1   2   3       46.16       45.91      1.33 o 
   0   2   3      486.09      503.98      6.28 o 
   1   2   3     1163.85     1127.23     13.43 o 
   2   2   3      778.63      901.66     10.90 o 
   3   2   3       15.87       12.67      1.49 o 
   4   2   3       24.41       26.72      1.28 o 
   5   2   3       41.60       44.00      1.93 o 
   6   2   3      330.10      297.90      7.72 o 
   7   2   3      506.51      511.39     12.24 o 
   8   2   3       92.87       88.50      3.84 o 
   9   2   3      114.26      112.51      4.60 o 
 -12   3   3        0.04       -0.37      0.84 o 
 -11   3   3        1.07        1.46      0.76 o 
 -10   3   3      264.48      254.99      4.11 o 
  -9   3   3        8.78        7.01      0.85 o 
  -8   3   3        6.70        6.45      0.74 o 
  -7   3   3       52.17       63.63      1.59 o 
  -6   3   3       55.34       49.28      1.29 o 
  -5   3   3        1.22        1.69      0.94 o 
  -4   3   3     1424.05     1434.63     17.17 o 
  -3   3   3      332.50      295.02      4.02 o 
  -2   3   3       21.72       24.53      1.39 o 
  -1   3   3       48.14       42.14      0.98 o 
   0   3   3      614.01      576.72      8.33 o 
   1   3   3     2799.12     2803.76     32.74 o 
   2   3   3     1004.36     1046.12     10.86 o 
   3   3   3       15.93       19.30      1.70 o 
   4   3   3      186.96      190.85      3.12 o 
   5   3   3        7.86        6.09      0.76 o 
   6   3   3       27.84       26.42      2.23 o 
   7   3   3       22.37       23.09      2.21 o 
   8   3   3       11.07        9.22      1.78 o 
   9   3   3        0.10       -0.33      1.29 o 
 -12   4   3      100.67      108.45      2.67 o 
 -11   4   3      149.42      140.52      2.93 o 
 -10   4   3      231.74      222.34      3.77 o 
  -9   4   3      112.43      115.72      2.44 o 
  -8   4   3      105.63      101.33      2.19 o 
  -7   4   3      835.04      920.66     11.19 o 
  -6   4   3      755.08      730.60      7.88 o 
  -5   4   3      268.09      258.43      3.25 o 
  -4   4   3     1345.35     1542.33     17.71 o 
  -3   4   3       87.88       70.82      1.49 o 
  -2   4   3      194.71      192.43      2.89 o 
  -1   4   3        7.08        6.01      0.53 o 
   0   4   3      675.15      701.05      8.13 o 
   1   4   3      223.77      263.27      3.97 o 
   2   4   3        2.18        1.50      0.68 o 
   3   4   3        2.16        2.57      0.62 o 
   4   4   3        1.27       -0.03      0.55 o 
   5   4   3       39.79       33.44      1.43 o 
   6   4   3        2.34        1.25      1.37 o 
   7   4   3       79.31       74.68      3.60 o 
   8   4   3       39.75       45.46      3.04 o 
 -12   5   3        8.84       10.65      2.15 o 
 -11   5   3        0.28       -0.31      1.11 o 
 -10   5   3      170.53      150.09      2.98 o 
  -9   5   3       51.35       52.33      1.65 o 
  -8   5   3       50.12       45.59      1.50 o 
  -7   5   3       28.20       25.93      1.18 o 
  -6   5   3       71.09       73.27      1.50 o 
  -5   5   3      202.63      199.27      2.37 o 
  -4   5   3     1563.82     1583.51     14.29 o 
  -3   5   3     1199.82     1173.17     14.20 o 
  -2   5   3      240.70      214.54      2.81 o 
  -1   5   3      463.91      489.82      5.54 o 
   0   5   3     2795.51     2865.80     28.77 o 
   1   5   3     2596.17     2677.24     31.40 o 
   2   5   3     1408.21     1372.14     16.74 o 
   3   5   3      195.52      198.85      3.47 o 
   4   5   3        6.52        2.49      0.82 o 
   5   5   3      173.10      182.62      3.83 o 
   6   5   3      227.17      219.84      6.84 o 
   7   5   3        2.67        1.00      1.47 o 
   8   5   3        0.77       -1.35      1.35 o 
 -11   6   3       12.50       15.99      1.23 o 
 -10   6   3       58.96       59.78      1.89 o 
  -9   6   3      142.45      134.51      2.73 o 
  -8   6   3        3.49        1.92      1.40 o 
  -7   6   3      997.72      965.94     11.80 o 
  -6   6   3      412.60      431.08      5.07 o 
  -5   6   3     1821.78     1615.54     59.01 o 
  -4   6   3     3509.35     3475.96     30.65 o 
  -3   6   3      983.33     1026.32      9.57 o 
  -2   6   3        3.18        3.36      0.48 o 
  -1   6   3       16.02       14.99      0.68 o 
   0   6   3      591.51      557.08      7.58 o 
   1   6   3      290.87      290.05      4.58 o 
   2   6   3       70.16       68.70      1.93 o 
   3   6   3       49.19       48.90      1.98 o 
   4   6   3       33.74       32.60      1.58 o 
   5   6   3       58.53       63.46      2.06 o 
   6   6   3       15.23        8.83      1.90 o 
   7   6   3       16.57       17.70      2.31 o 
 -11   7   3       48.23       56.37      2.01 o 
 -10   7   3      113.95      112.58      2.64 o 
  -9   7   3       26.82       24.74      1.32 o 
  -8   7   3      143.01      123.06      2.53 o 
  -7   7   3      179.82      185.44      3.72 o 
  -6   7   3       22.21       21.63      1.06 o 
  -5   7   3       16.29       21.00      1.02 o 
  -4   7   3       27.58       15.93      0.70 o 
  -3   7   3       79.99       99.66      1.56 o 
  -2   7   3      137.78      122.13      2.28 o 
  -1   7   3        0.36        2.30      0.68 o 
   0   7   3       25.54       26.58      1.34 o 
   1   7   3      317.78      309.93      4.98 o 
   2   7   3      480.36      513.84      7.41 o 
   3   7   3      127.99      132.51      2.98 o 
   4   7   3      240.96      235.57      4.30 o 
   5   7   3      499.45      490.93      7.38 o 
   6   7   3      136.95      134.45      5.33 o 
   7   7   3       66.03       69.94      4.09 o 
 -10   8   3        0.27       -0.86      0.86 o 
  -9   8   3      139.27      146.69      3.03 o 
  -8   8   3       13.89        9.49      0.99 o 
  -7   8   3       22.53       15.76      1.02 o 
  -6   8   3       29.39       34.29      1.36 o 
  -5   8   3       86.28       74.32      2.28 o 
  -4   8   3      340.55      352.96      5.35 o 
  -3   8   3      189.84      187.94      3.43 o 
  -2   8   3      502.85      451.78      6.58 o 
  -1   8   3      403.94      454.60      6.68 o 
   0   8   3       90.91       82.86      2.24 o 
   1   8   3      153.58      156.26      3.27 o 
   2   8   3      364.09      370.54      5.93 o 
   3   8   3        2.15        1.12      0.88 o 
   4   8   3        2.05        2.39      1.34 o 
   5   8   3       20.55       16.65      1.46 o 
   6   8   3        0.30       -0.94      1.16 o 
 -10   9   3       58.43       54.89      2.00 o 
  -9   9   3        8.97        5.13      1.24 o 
  -8   9   3      170.11      156.38      3.50 o 
  -7   9   3      297.01      284.18      4.45 o 
  -6   9   3      209.41      208.90      3.51 o 
  -5   9   3       51.80       54.29      1.33 o 
  -4   9   3       28.71       29.82      1.50 o 
  -3   9   3       52.62       42.93      2.62 o 
  -2   9   3       92.41      105.66      2.58 o 
  -1   9   3        6.70        4.71      0.92 o 
   0   9   3        2.02        1.49      0.97 o 
   1   9   3        0.35       -0.36      0.80 o 
   2   9   3       52.65       63.63      2.20 o 
   3   9   3      135.50      130.43      3.23 o 
   4   9   3       73.99       83.29      2.70 o 
   5   9   3        4.59        8.20      1.79 o 
  -9  10   3       15.45       17.75      1.39 o 
  -8  10   3       13.98       16.57      1.19 o 
  -7  10   3       25.78       25.98      1.35 o 
  -6  10   3        0.43       -0.19      0.71 o 
  -5  10   3       89.51       80.58      2.28 o 
  -4  10   3      341.28      358.75      5.72 o 
  -3  10   3      100.46      101.70      3.36 o 
  -2  10   3       99.21      100.30      3.21 o 
  -1  10   3      176.58      165.94      3.55 o 
   0  10   3       79.45       70.82      2.68 o 
   1  10   3        1.25       -0.69      0.87 o 
   2  10   3        8.53        8.48      1.67 o 
   3  10   3       87.86       88.03      2.76 o 
   4  10   3      181.68      195.21      4.29 o 
  -8  11   3       60.72       65.37      2.51 o 
  -7  11   3      152.10      162.71      5.31 o 
  -5  11   3       94.48       90.13      3.25 o 
  -4  11   3        0.29        0.86      1.08 o 
  -3  11   3       30.62       30.34      1.71 o 
  -2  11   3       87.67       87.00      2.97 o 
  -1  11   3       54.09       49.96      2.12 o 
   0  11   3        8.33        7.50      1.23 o 
   1  11   3        1.52        0.00      1.04 o 
   2  11   3       14.30       18.28      1.62 o 
  -5  12   3        6.59        6.62      1.51 o 
  -4  12   3       66.46       72.07      3.18 o 
  -3  12   3       39.63       41.44      2.68 o 
  -2  12   3        0.41       -0.53      1.29 o 
  -1  12   3       54.35       53.65      4.08 o 
   0  12   3      105.35       91.58      3.69 o 
  -1 -13   4        1.19        3.47      1.51 o 
   0 -13   4       51.58       63.34      3.22 o 
   1 -13   4        0.34       -1.27      1.27 o 
   2 -13   4       17.55       18.53      2.10 o 
  -4 -12   4       45.40       38.09      3.58 o 
  -3 -12   4       16.73       16.33      1.96 o 
  -2 -12   4        3.88        6.27      1.56 o 
  -1 -12   4      245.33      231.59      8.78 o 
   0 -12   4       24.26       23.40      2.03 o 
   1 -12   4       38.11       41.90      2.54 o 
   2 -12   4        1.06       -0.40      2.15 o 
   3 -12   4        1.62        2.82      2.03 o 
   4 -12   4       10.81       10.76      2.19 o 
   5 -12   4        5.16        7.42      1.39 o 
  -5 -11   4       37.13       34.12      3.31 o 
  -4 -11   4        0.38       -1.24      1.24 o 
  -3 -11   4       65.41       66.22      3.94 o 
  -2 -11   4        7.51        6.02      1.43 o 
  -1 -11   4        2.46        3.53      1.23 o 
   0 -11   4        0.10       -1.45      1.45 o 
   1 -11   4        0.16        0.01      0.82 o 
   2 -11   4       61.50       72.41      1.83 o 
   3 -11   4      112.06      103.77      2.91 o 
   4 -11   4       47.22       50.34      2.15 o 
   5 -11   4       65.45       68.12      2.57 o 
   6 -11   4       86.06       75.52      3.80 o 
  -7 -10   4        2.55        2.60      1.45 o 
  -6 -10   4       96.85      107.27      3.77 o 
  -5 -10   4      113.36      102.76      4.73 o 
  -4 -10   4       75.47       76.52      2.96 o 
  -3 -10   4      486.57      491.24      9.21 o 
  -2 -10   4      152.80      147.63      5.00 o 
  -1 -10   4      842.22      877.18     17.71 o 
   0 -10   4      373.41      341.51      4.57 o 
   1 -10   4       83.17       97.71      2.20 o 
   2 -10   4       27.26       22.82      1.09 o 
   3 -10   4       32.92       35.01      1.73 o 
   4 -10   4       84.51       83.33      3.52 o 
   5 -10   4       17.79       14.47      2.10 o 
   6 -10   4       64.18       66.10      2.63 o 
   7 -10   4       16.85       18.84      3.15 o 
  -8  -9   4        2.02        0.22      1.84 o 
  -7  -9   4      137.11      158.80      4.44 o 
  -6  -9   4      245.00      227.14      6.94 o 
  -5  -9   4       73.58       78.17      2.87 o 
  -4  -9   4       96.48       95.24      3.16 o 
  -3  -9   4      261.89      257.88      5.54 o 
  -2  -9   4       82.72      101.51      3.45 o 
  -1  -9   4      112.42      135.82      2.25 o 
   0  -9   4        3.04        5.41      0.64 o 
   1  -9   4       63.53       65.37      1.56 o 
   2  -9   4        1.52        1.90      0.63 o 
   3  -9   4       14.29        6.04      1.00 o 
   4  -9   4      124.67      138.69      3.36 o 
   5  -9   4       27.32       29.16      1.78 o 
   6  -9   4      120.08      121.09      3.42 o 
   7  -9   4      106.06      110.29      3.38 o 
   8  -9   4        7.08        4.82      1.94 o 
  -8  -8   4        0.02       -0.03      1.10 o 
  -7  -8   4        8.67        8.43      1.42 o 
  -6  -8   4       25.48       32.08      1.94 o 
  -5  -8   4        3.54        5.89      1.20 o 
  -4  -8   4       33.16       47.87      2.10 o 
  -3  -8   4      187.63      204.10      4.50 o 
  -2  -8   4        3.93        2.72      0.88 o 
  -1  -8   4      114.63      122.34      2.05 o 
   0  -8   4       93.37       84.13      1.94 o 
   1  -8   4        5.12       13.85      1.12 o 
   2  -8   4       81.35       75.09      1.56 o 
   3  -8   4      293.67      308.83      4.62 o 
   4  -8   4      206.68      228.73      4.57 o 
   5  -8   4       57.97       53.68      3.50 o 
   6  -8   4       81.92       98.30      2.96 o 
   7  -8   4      101.94       96.70      4.86 o 
   8  -8   4       20.16       22.03      1.79 o 
  -8  -7   4       41.92       42.29      2.22 o 
  -7  -7   4       64.36       76.88      2.72 o 
  -6  -7   4      425.70      382.54      7.16 o 
  -5  -7   4      341.78      358.72      7.74 o 
  -4  -7   4      488.72      482.57      7.88 o 
  -3  -7   4       17.65       10.00      0.61 o 
  -2  -7   4      821.38      906.40      9.49 o 
  -1  -7   4      617.08      574.59      7.46 o 
   0  -7   4      233.06      212.37      3.31 o 
   1  -7   4        3.38        3.25      0.48 o 
   2  -7   4       77.43       64.22      2.76 o 
   3  -7   4       12.00       13.31      1.11 o 
   4  -7   4      170.08      178.63      3.81 o 
   5  -7   4       47.05       52.60      2.01 o 
   6  -7   4       97.81      100.53      2.85 o 
   7  -7   4       31.90       26.16      2.42 o 
   8  -7   4        2.43        2.23      2.20 o 
   9  -7   4        0.13       -0.74      1.70 o 
  -8  -6   4      235.95      257.46      4.24 o 
  -7  -6   4       55.24       42.68      2.00 o 
  -6  -6   4      232.14      209.21      3.45 o 
  -5  -6   4      267.83      269.79      3.44 o 
  -4  -6   4      365.41      382.08      4.41 o 
  -3  -6   4       80.28       56.51      1.15 o 
  -2  -6   4      379.22      425.41      4.76 o 
  -1  -6   4      752.02      769.19     11.81 o 
   0  -6   4      489.72      451.87      5.91 o 
   1  -6   4      861.96      963.51      9.96 o 
   2  -6   4        1.01        3.78      0.44 o 
   3  -6   4      281.52      299.72      5.20 o 
   4  -6   4      173.51      158.47      3.54 o 
   5  -6   4      123.43      121.69      3.01 o 
   6  -6   4        3.82        5.78      1.02 o 
   7  -6   4      113.03      112.99      3.10 o 
   8  -6   4       29.39       26.06      1.80 o 
   9  -6   4       19.58       21.00      2.31 o 
 -10  -5   4        9.85       10.95      1.70 o 
  -9  -5   4        5.26        9.15      1.49 o 
  -8  -5   4      162.55      171.28      3.09 o 
  -7  -5   4     1106.75     1120.47     13.76 o 
  -6  -5   4      483.57      477.18      4.82 o 
  -5  -5   4     1967.60     2128.27     18.95 o 
  -4  -5   4      802.02      784.23      7.32 o 
  -3  -5   4      527.82      543.72      5.19 o 
  -2  -5   4     1889.76     1960.11     21.02 o 
  -1  -5   4     2519.78     2380.49     25.84 o 
   0  -5   4      643.19      701.31      8.60 o 
   1  -5   4       49.96       41.16      0.77 o 
   2  -5   4      577.12      620.56      6.59 o 
   3  -5   4     1002.55     1036.78     10.71 o 
   4  -5   4      475.46      452.69      5.87 o 
   5  -5   4       16.20       14.04      2.20 o 
   6  -5   4       22.89       26.97      1.20 o 
   7  -5   4        2.82        3.29      1.05 o 
   8  -5   4       19.31       20.88      1.29 o 
   9  -5   4       37.13       34.55      1.60 o 
 -11  -4   4       71.32       72.07      3.51 o 
 -10  -4   4       15.64       12.95      1.70 o 
  -9  -4   4       29.60       28.12      2.10 o 
  -8  -4   4      471.80      484.19      6.55 o 
  -7  -4   4      617.20      600.33      5.90 o 
  -6  -4   4       83.58       90.86      1.57 o 
  -5  -4   4       97.12       94.20      1.49 o 
  -4  -4   4      136.03      123.77      1.53 o 
  -3  -4   4      103.34      135.47      1.80 o 
  -2  -4   4      443.37      510.90      5.44 o 
  -1  -4   4     1244.85     1327.74     15.55 o 
   0  -4   4        6.76        6.72      0.59 o 
   1  -4   4      766.83      754.10     30.89 o 
   2  -4   4     1816.19     1878.17     18.71 o 
   3  -4   4     1416.33     1462.22     14.76 o 
   4  -4   4       35.31       33.14      1.55 o 
   5  -4   4     1175.59     1126.26     13.37 o 
   6  -4   4       85.28       93.54      2.02 o 
   7  -4   4       87.28       84.61      2.01 o 
   8  -4   4      250.81      268.94      4.31 o 
   9  -4   4       46.79       46.90      1.77 o 
 -11  -3   4        5.92        4.99      1.53 o 
 -10  -3   4        2.35        2.90      1.21 o 
  -9  -3   4       72.03       65.64      1.70 o 
  -8  -3   4      130.61      124.85      2.04 o 
  -7  -3   4      248.28      250.67      2.81 o 
  -6  -3   4      385.92      413.39      4.14 o 
  -5  -3   4      315.24      308.18      3.56 o 
  -4  -3   4      177.30      227.14      2.71 o 
  -3  -3   4       43.46       36.97      1.57 o 
  -2  -3   4     2184.29     2115.61     24.63 o 
  -1  -3   4       18.31       22.40      1.38 o 
   0  -3   4      105.78       86.50      1.38 o 
   1  -3   4     2131.02     2074.59     23.35 o 
   2  -3   4     4084.99     4175.91     40.92 o 
   3  -3   4       58.55       52.04      1.02 o 
   4  -3   4      963.31     1034.91     12.22 o 
   5  -3   4       16.22       13.61      0.77 o 
   6  -3   4       22.27       28.13      1.71 o 
   7  -3   4        1.72       -0.46      0.68 o 
   8  -3   4       21.81       22.53      1.28 o 
   9  -3   4       23.76       25.18      2.04 o 
 -12  -2   4       25.63       25.60      2.35 o 
 -11  -2   4      139.49      127.30      4.54 o 
 -10  -2   4      167.60      179.18      3.18 o 
  -9  -2   4        0.76        1.21      0.64 o 
  -8  -2   4       23.66       21.24      1.01 o 
  -7  -2   4      123.23      109.02      1.52 o 
  -6  -2   4     1183.24     1271.18     11.49 o 
  -5  -2   4     1477.41     1566.10     13.96 o 
  -4  -2   4      197.66      214.89      3.77 o 
  -3  -2   4      782.21      836.56     10.05 o 
  -2  -2   4      318.80      318.59      4.09 o 
  -1  -2   4       57.93       62.76      1.08 o 
   0  -2   4      279.31      335.74      4.32 o 
   1  -2   4       23.49       17.12      0.73 o 
   2  -2   4       79.71       79.55      1.27 o 
   3  -2   4       61.49       59.13      1.23 o 
   4  -2   4      666.91      706.92      8.57 o 
   5  -2   4        0.69        0.20      0.45 o 
   6  -2   4       35.28       30.36      1.40 o 
   7  -2   4      309.26      313.78      4.61 o 
   8  -2   4       48.78       52.25      1.68 o 
   9  -2   4        0.82       -0.51      1.43 o 
 -12  -1   4        0.12       -0.31      1.43 o 
 -11  -1   4        8.85        7.79      1.23 o 
 -10  -1   4       76.83       78.50      1.97 o 
  -9  -1   4      118.52      109.32      2.26 o 
  -8  -1   4        5.03        7.15      0.73 o 
  -7  -1   4       48.76       47.68      0.93 o 
  -6  -1   4      270.85      292.04      3.46 o 
  -5  -1   4      613.17      598.76      6.37 o 
  -4  -1   4     1503.32     1639.84     23.82 o 
  -3  -1   4     1570.67     1610.76     18.90 o 
  -2  -1   4     1294.96     1294.97     15.28 o 
  -1  -1   4       30.66       20.67      0.62 o 
   0  -1   4      136.12      132.71      2.86 o 
   1  -1   4      648.93      615.17      9.05 o 
   2  -1   4     5251.68     5256.17     60.51 o 
   3  -1   4      284.78      308.61      3.56 o 
   4  -1   4       20.97       23.93      1.10 o 
   5  -1   4      116.34      115.62      2.49 o 
   6  -1   4       18.83       23.76      1.37 o 
   7  -1   4      526.91      554.14      7.25 o 
   8  -1   4       17.11       18.55      2.00 o 
   9  -1   4       69.71       70.05      3.51 o 
 -12   0   4       36.99       43.88      1.71 o 
 -11   0   4       87.77       86.71      2.16 o 
 -10   0   4      168.88      173.11      3.11 o 
  -9   0   4      371.71      355.39      5.06 o 
  -8   0   4       82.79       91.53      1.95 o 
  -7   0   4      154.61      164.03      2.27 o 
  -6   0   4      989.80      968.19     10.04 o 
  -5   0   4     3192.27     3349.18     38.02 o 
  -4   0   4     3367.98     3651.67     42.27 o 
  -3   0   4     1453.70     1425.55     16.85 o 
  -2   0   4      971.90      976.72     11.70 o 
  -1   0   4      247.26      271.83      4.12 o 
   0   0   4       74.98       92.08      1.58 o 
   1   0   4     4582.66     4612.56     65.93 o 
   2   0   4      564.75      566.21      8.97 o 
   3   0   4     1471.71     1436.66     65.88 o 
   4   0   4       62.93       57.46      2.98 o 
   5   0   4       90.55       85.71      1.71 o 
   6   0   4        0.14        0.28      0.76 o 
   7   0   4      745.68      748.60     16.78 o 
   8   0   4        0.60       -0.98      1.23 o 
   9   0   4       84.55       81.59      3.84 o 
 -12   1   4       13.21       12.44      1.38 o 
 -11   1   4       70.33       73.27      2.02 o 
 -10   1   4      401.27      386.48      5.56 o 
  -9   1   4      157.36      152.94      2.76 o 
  -8   1   4       42.14       37.62      1.23 o 
  -7   1   4       31.60       34.74      1.66 o 
  -6   1   4      522.46      505.54      6.44 o 
  -5   1   4        7.24        6.92      0.76 o 
  -4   1   4        1.77        2.35      0.64 o 
  -3   1   4     1154.63     1261.72     15.05 o 
  -2   1   4      905.42      833.43     10.16 o 
  -1   1   4        0.77        2.28      0.34 o 
   0   1   4      207.84      189.62      3.20 o 
   1   1   4     5936.88     5907.78     68.35 o 
   2   1   4     2209.50     2231.51     36.23 o 
   3   1   4     2284.86     2247.12     26.51 o 
   4   1   4      399.73      428.45      5.82 o 
   5   1   4      133.26      123.34      4.01 o 
   6   1   4      530.94      472.09     11.26 o 
   7   1   4      235.42      231.37      6.66 o 
   8   1   4       43.83       45.83      2.88 o 
   9   1   4       14.72       16.49      2.06 o 
 -12   2   4        7.87        7.66      1.03 o 
 -11   2   4        1.05        1.69      0.78 o 
 -10   2   4       18.81       15.46      1.30 o 
  -9   2   4        0.31        1.06      0.61 o 
  -8   2   4       15.76       12.97      0.91 o 
  -7   2   4      329.43      317.58      3.86 o 
  -6   2   4        7.94        7.25      0.52 o 
  -5   2   4      489.66      447.32      5.01 o 
  -4   2   4     6488.18     6607.47     64.56 o 
  -3   2   4     2684.76     2672.43     31.27 o 
  -2   2   4      349.46      344.67      4.68 o 
  -1   2   4      982.91     1008.52     12.28 o 
   0   2   4      406.69      341.92      4.52 o 
   1   2   4     2498.73     2772.40     37.07 o 
   2   2   4      427.18      407.73      4.59 o 
   3   2   4      697.46      669.95      7.22 o 
   4   2   4       30.34       31.73      1.16 o 
   5   2   4      383.92      383.29      9.44 o 
   6   2   4      317.74      310.79      8.30 o 
   7   2   4       96.81      101.43      4.09 o 
   8   2   4        7.11        6.37      1.70 o 
 -12   3   4       36.41       33.47      1.55 o 
 -11   3   4      103.96       96.71      2.39 o 
 -10   3   4      420.38      414.74      5.96 o 
  -9   3   4        2.39        9.76      2.25 o 
  -8   3   4        2.78        2.28      0.61 o 
  -7   3   4      603.52      597.43      6.62 o 
  -6   3   4      613.48      605.14      6.66 o 
  -5   3   4      736.71      806.31      8.55 o 
  -4   3   4      386.44      376.85      4.37 o 
  -3   3   4     1245.20     1272.84     15.42 o 
  -2   3   4       92.17       77.00      7.64 o 
  -1   3   4      203.29      244.37      3.01 o 
   0   3   4     1617.41     1822.19     18.45 o 
   1   3   4        2.49        5.97      0.41 o 
   2   3   4      149.85      161.47      2.77 o 
   3   3   4      148.27      150.46      2.68 o 
   4   3   4      356.82      372.63      5.33 o 
   5   3   4        4.78        2.49      1.35 o 
   6   3   4      861.88      889.42     19.88 o 
   7   3   4        1.28        5.09      1.55 o 
   8   3   4       28.27       27.81      2.59 o 
 -12   4   4       27.44       28.26      1.54 o 
 -11   4   4        3.52        1.67      0.88 o 
 -10   4   4        2.18       -0.83      0.83 o 
  -9   4   4        2.27       -0.25      0.63 o 
  -8   4   4       52.53       58.10      1.98 o 
  -7   4   4      125.09      111.35      1.89 o 
  -6   4   4      123.00      118.00      1.68 o 
  -5   4   4      291.87      289.56      3.61 o 
  -4   4   4      733.22      755.88      7.21 o 
  -3   4   4      686.06      582.53     16.33 o 
  -2   4   4      533.35      553.81      6.13 o 
  -1   4   4      588.63      566.45      6.27 o 
   0   4   4      580.64      591.02      7.93 o 
   1   4   4       85.03       83.51      1.90 o 
   2   4   4      346.82      344.90      5.05 o 
   3   4   4      179.51      192.76      3.33 o 
   4   4   4       33.08       35.07      1.44 o 
   5   4   4      332.08      293.01      5.82 o 
   6   4   4       37.62       39.23      2.78 o 
   7   4   4        2.21        0.06      1.41 o 
   8   4   4        4.89        2.90      1.65 o 
 -12   5   4       16.24       27.16      2.68 o 
 -11   5   4       75.00       58.34      1.88 o 
 -10   5   4      200.72      197.46      4.31 o 
  -9   5   4       19.27       21.70      1.19 o 
  -8   5   4      122.86      123.00      2.45 o 
  -7   5   4      365.55      373.84      5.22 o 
  -6   5   4      942.50      892.83      8.51 o 
  -5   5   4     1287.50     1245.31     22.08 o 
  -4   5   4       85.69       94.58      2.18 o 
  -3   5   4        0.47        0.30      0.48 o 
  -2   5   4      363.49      364.83      4.38 o 
  -1   5   4       74.87       75.12      1.51 o 
   0   5   4        7.42        7.78      1.05 o 
   1   5   4      475.09      463.83      6.52 o 
   2   5   4        1.19        0.98      0.65 o 
   3   5   4       49.32       44.11      1.68 o 
   4   5   4      684.02      679.11      9.18 o 
   5   5   4       32.67       34.56      1.63 o 
   6   5   4       19.58       22.74      2.23 o 
   7   5   4       38.73       41.11      3.04 o 
 -11   6   4       20.99       17.94      1.27 o 
 -10   6   4        7.65        7.27      1.02 o 
  -9   6   4        2.89        2.47      0.91 o 
  -8   6   4       32.43       38.31      1.41 o 
  -7   6   4       64.52       81.50      1.95 o 
  -6   6   4       11.71       11.38      0.67 o 
  -5   6   4      343.56      284.57      3.24 o 
  -4   6   4     1344.67     1390.70     12.78 o 
  -3   6   4      987.39      979.82      9.20 o 
  -2   6   4      126.17       99.21      1.78 o 
  -1   6   4       64.28       53.05      1.67 o 
   0   6   4      394.91      369.29      5.54 o 
   1   6   4      411.81      383.73      5.77 o 
   2   6   4       75.06       85.76      2.26 o 
   3   6   4      514.72      503.60      7.31 o 
   4   6   4      176.49      173.20      3.49 o 
   5   6   4      444.38      444.26      6.76 o 
   6   6   4       82.25       78.89      3.98 o 
   7   6   4        3.12        3.78      1.80 o 
 -11   7   4       46.04       50.55      1.88 o 
 -10   7   4      137.87      123.63      2.79 o 
  -9   7   4       17.65       20.64      1.25 o 
  -8   7   4      121.51      112.35      2.44 o 
  -7   7   4       17.68       21.31      1.10 o 
  -6   7   4        7.75       11.49      2.52 o 
  -5   7   4       75.01       67.73      1.36 o 
  -4   7   4      178.80      175.68      3.20 o 
  -3   7   4      266.18      268.33      3.62 o 
  -2   7   4      396.99      434.49      6.34 o 
  -1   7   4      540.08      528.16      7.46 o 
   0   7   4      184.26      152.88      3.12 o 
   1   7   4        0.65        1.07      0.79 o 
   2   7   4        0.67        0.12      0.80 o 
   3   7   4        9.83       10.01      1.17 o 
   4   7   4       70.26       74.26      2.35 o 
   5   7   4       12.47       18.08      1.41 o 
   6   7   4      110.97      109.93      5.05 o 
 -10   8   4       35.93       36.39      1.68 o 
  -9   8   4       47.20       43.56      1.70 o 
  -8   8   4      285.59      286.17      4.52 o 
  -7   8   4      447.56      455.48      6.34 o 
  -6   8   4      631.62      571.82      7.51 o 
  -5   8   4      155.05      157.30      2.26 o 
  -4   8   4       13.53        8.95      0.76 o 
  -3   8   4       13.62       17.19      1.18 o 
  -2   8   4        4.36        5.68      0.93 o 
  -1   8   4       64.29       58.40      1.93 o 
   0   8   4       34.54       27.37      1.51 o 
   1   8   4      332.33      347.00      5.68 o 
   2   8   4       91.86       98.36      2.66 o 
   3   8   4       74.24       77.39      2.93 o 
   4   8   4       80.45       93.80      2.73 o 
   5   8   4       64.49       58.65      2.28 o 
 -10   9   4       92.06       91.84      2.83 o 
  -9   9   4        4.09        6.63      1.22 o 
  -8   9   4      115.08       96.27      2.34 o 
  -7   9   4      201.33      210.06      3.63 o 
  -6   9   4       45.42       51.38      1.34 o 
  -5   9   4       51.60       50.22      1.81 o 
  -4   9   4      317.84      323.54      5.25 o 
  -3   9   4      610.78      576.45      8.24 o 
  -2   9   4      111.45      107.16      2.70 o 
  -1   9   4        1.95        0.33      0.88 o 
   0   9   4       53.08       48.02      1.91 o 
   1   9   4       40.47       46.89      1.98 o 
   2   9   4       19.63       20.70      1.47 o 
   3   9   4       45.65       46.57      2.13 o 
   4   9   4       85.65       89.21      2.83 o 
  -9  10   4       39.34       39.72      1.75 o 
  -8  10   4       31.57       29.82      1.49 o 
  -7  10   4       61.47       65.47      1.95 o 
  -6  10   4       80.44       75.19      2.69 o 
  -5  10   4       18.74       14.39      1.23 o 
  -4  10   4        6.81       10.60      1.19 o 
  -3  10   4       21.99       23.73      1.82 o 
  -2  10   4        0.00        0.79      1.27 o 
  -1  10   4       35.05       42.29      1.96 o 
   0  10   4        5.86        4.69      1.09 o 
   1  10   4       28.11       27.63      1.69 o 
   2  10   4       14.47       12.57      1.85 o 
   3  10   4       55.35       61.24      2.44 o 
  -8  11   4       19.74       21.21      1.64 o 
  -7  11   4        9.96       13.79      2.04 o 
  -6  11   4       44.79       50.41      3.15 o 
  -5  11   4       83.14       86.72      2.53 o 
  -4  11   4      100.93      114.59      2.94 o 
  -3  11   4      184.54      187.53      3.95 o 
  -2  11   4      224.60      253.87      4.85 o 
  -1  11   4      126.56      114.64      3.12 o 
   0  11   4       82.91       83.12      3.64 o 
   1  11   4       59.59       63.75      3.67 o 
  -5  12   4       25.72       27.32      2.17 o 
  -4  12   4       10.50       13.82      1.92 o 
  -3  12   4       13.09       13.35      2.16 o 
  -2  12   4        1.66        1.69      1.51 o 
  -1  12   4       15.45       10.01      2.59 o 
  -4 -12   5        1.43        0.96      1.94 o 
  -3 -12   5       21.18       23.10      2.11 o 
  -2 -12   5       15.29       14.68      1.82 o 
  -1 -12   5       51.01       52.36      2.81 o 
   0 -12   5       26.83       25.72      3.06 o 
   1 -12   5       11.75       14.64      2.95 o 
   2 -12   5        0.92       -0.44      0.97 o 
   3 -12   5       27.56       23.82      1.65 o 
   4 -12   5       40.89       52.16      2.32 o 
  -5 -11   5      150.80      156.04      4.67 o 
  -4 -11   5      173.86      196.42      5.26 o 
  -3 -11   5        5.10        3.67      1.38 o 
  -2 -11   5       76.26       83.76      4.22 o 
  -1 -11   5       38.46       36.09      2.23 o 
   0 -11   5      151.47      158.95      3.24 o 
   1 -11   5        0.64       -0.15      0.66 o 
   2 -11   5        4.60        3.25      0.78 o 
   3 -11   5       19.21       22.04      1.76 o 
   4 -11   5       15.04       13.98      1.51 o 
   5 -11   5       10.41        7.18      1.40 o 
  -7 -10   5       41.04       46.67      2.74 o 
  -6 -10   5       64.02       62.27      2.98 o 
  -5 -10   5      150.53      151.85      4.32 o 
  -4 -10   5        9.95       12.42      2.10 o 
  -3 -10   5       74.39       65.45      2.72 o 
  -2 -10   5       19.39       24.90      3.33 o 
  -1 -10   5        1.96        5.34      0.85 o 
   0 -10   5       23.25       15.30      0.93 o 
   1 -10   5       15.88       22.43      3.80 o 
   2 -10   5        1.64        1.91      0.69 o 
   3 -10   5      162.99      157.17      6.78 o 
   4 -10   5      298.44      307.36      6.86 o 
   5 -10   5      154.08      147.49      8.00 o 
   6 -10   5      130.24      143.73      3.92 o 
  -8  -9   5       15.63       22.35      2.28 o 
  -7  -9   5        9.96       12.11      1.76 o 
  -6  -9   5      169.50      162.25      8.58 o 
  -5  -9   5      141.89      131.97      3.81 o 
  -4  -9   5       96.52      119.43      3.47 o 
  -3  -9   5      193.67      177.93      4.36 o 
  -2  -9   5      417.02      455.17      5.43 o 
  -1  -9   5      558.82      558.84      9.21 o 
   0  -9   5      814.92      802.68      8.81 o 
   1  -9   5      643.08      699.44      7.85 o 
   2  -9   5      158.37      144.65      2.43 o 
   3  -9   5       82.94      100.14      2.79 o 
   4  -9   5      136.31      126.79      3.32 o 
   5  -9   5       48.72       44.88      2.06 o 
   6  -9   5        0.87       -1.37      1.37 o 
   7  -9   5        1.94        2.04      1.80 o 
  -9  -8   5        0.43        1.02      1.66 o 
  -8  -8   5       34.73       38.30      2.26 o 
  -7  -8   5      140.28      155.71      5.69 o 
  -6  -8   5       35.90       25.59      3.01 o 
  -5  -8   5      540.68      584.53     10.07 o 
  -4  -8   5       13.08        3.01      1.56 o 
  -3  -8   5      144.05      172.40      2.57 o 
  -2  -8   5       21.71       17.75      1.68 o 
  -1  -8   5       62.31       79.61      1.59 o 
   0  -8   5        0.13        0.01      0.49 o 
   1  -8   5        3.05        8.63      0.68 o 
   2  -8   5        3.57        5.05      0.63 o 
   3  -8   5       55.42       45.82      2.08 o 
   4  -8   5        3.70        9.61      1.19 o 
   5  -8   5       20.26       12.65      1.30 o 
   6  -8   5       53.97       56.78      3.25 o 
   7  -8   5       19.11       21.35      1.74 o 
   8  -8   5       16.22       19.58      2.66 o 
  -9  -7   5        0.95        1.49      1.35 o 
  -8  -7   5       56.27       56.50      2.43 o 
  -7  -7   5        4.06        2.24      0.99 o 
  -6  -7   5       82.31       91.11      2.84 o 
  -5  -7   5      720.01      722.35      9.37 o 
  -4  -7   5       72.98       73.34      1.99 o 
  -3  -7   5       43.21       31.82      1.22 o 
  -2  -7   5      676.84      780.70      8.33 o 
  -1  -7   5      266.46      226.08      2.98 o 
   0  -7   5       18.15       31.85      2.17 o 
   1  -7   5       21.49       20.66      0.87 o 
   2  -7   5      918.74      898.86     13.29 o 
   3  -7   5      549.38      595.78      9.39 o 
   4  -7   5       46.93       42.34      2.18 o 
   5  -7   5       29.97       32.61      2.33 o 
   6  -7   5       46.01       47.91      2.08 o 
   7  -7   5        5.15        3.13      1.16 o 
   8  -7   5       15.70       20.37      1.90 o 
  -9  -6   5      162.11      150.80      5.25 o 
  -8  -6   5      153.37      171.87      4.09 o 
  -7  -6   5       10.46        9.18      1.22 o 
  -6  -6   5      560.27      561.81      7.51 o 
  -5  -6   5      920.26      954.34     10.03 o 
  -4  -6   5      521.21      463.54      5.24 o 
  -3  -6   5      113.95      137.55      2.04 o 
  -2  -6   5      535.05      540.76      5.92 o 
  -1  -6   5       94.06       98.98      1.63 o 
   0  -6   5       84.70       71.11      1.34 o 
   1  -6   5        7.92        2.09      0.57 o 
   2  -6   5      168.28      191.91      3.42 o 
   3  -6   5       35.10       39.19      1.27 o 
   4  -6   5       35.71       31.58      1.51 o 
   5  -6   5       90.73      105.42      3.96 o 
   6  -6   5       17.37       17.11      1.46 o 
   7  -6   5      165.53      170.60      4.06 o 
   8  -6   5      122.29      123.35      4.30 o 
 -10  -5   5       97.88       94.46      3.80 o 
  -9  -5   5       34.86       39.99      2.47 o 
  -8  -5   5       44.67       47.12      1.57 o 
  -7  -5   5       31.37       39.71      1.07 o 
  -6  -5   5      302.82      339.34      4.32 o 
  -5  -5   5       28.41       39.55      0.91 o 
  -4  -5   5       11.71        9.29      0.47 o 
  -3  -5   5      236.41      236.65      2.93 o 
  -2  -5   5     2436.33     2706.22     26.60 o 
  -1  -5   5      283.99      215.94      2.70 o 
   0  -5   5      401.50      451.42      4.99 o 
   1  -5   5      246.68      240.48      2.96 o 
   2  -5   5     1536.81     1490.88     15.00 o 
   3  -5   5      736.17      764.25      9.46 o 
   4  -5   5      668.30      642.31      9.94 o 
   5  -5   5        0.57       -0.73      0.77 o 
   6  -5   5        1.54        1.38      0.87 o 
   7  -5   5      145.02      151.23      3.76 o 
   8  -5   5      114.17      120.41      3.43 o 
   9  -5   5        8.85        7.73      1.46 o 
 -11  -4   5       20.86       23.80      2.19 o 
 -10  -4   5        0.37        1.74      1.18 o 
  -9  -4   5        8.23        6.13      1.33 o 
  -8  -4   5      739.45      784.74      7.59 o 
  -7  -4   5      143.26      156.96      2.34 o 
  -6  -4   5      538.38      561.69      5.49 o 
  -5  -4   5      562.24      590.51      5.67 o 
  -4  -4   5     1751.07     1658.63     14.80 o 
  -3  -4   5     1998.44     2090.18     18.48 o 
  -2  -4   5      199.13      134.04      1.55 o 
  -1  -4   5     1373.37     1379.38     13.81 o 
   0  -4   5      116.51      125.81      1.77 o 
   1  -4   5      622.31      590.41      9.11 o 
   2  -4   5     1152.82     1145.21     11.70 o 
   3  -4   5     1053.45     1105.61     11.38 o 
   4  -4   5        2.10        1.09      0.55 o 
   5  -4   5       10.64        9.63      2.07 o 
   6  -4   5       35.30       41.59      1.43 o 
   7  -4   5       39.67       39.84      1.60 o 
   8  -4   5        7.33        7.28      1.51 o 
   9  -4   5       34.13       33.99      1.64 o 
 -11  -3   5       27.33       26.71      2.27 o 
 -10  -3   5       44.08       46.34      2.62 o 
  -9  -3   5      425.99      423.59      5.81 o 
  -8  -3   5       38.22       42.32      1.05 o 
  -7  -3   5        6.23        4.53      0.47 o 
  -6  -3   5       55.85       50.58      1.11 o 
  -5  -3   5     1611.63     1627.78     14.57 o 
  -4  -3   5     2429.85     2712.17     23.85 o 
  -3  -3   5      667.91      696.33      6.46 o 
  -2  -3   5       46.17       52.20      0.82 o 
  -1  -3   5      276.00      273.66      2.77 o 
   0  -3   5        0.74        1.44      0.30 o 
   1  -3   5       43.48       42.55      1.18 o 
   2  -3   5       22.49       18.16      0.84 o 
   3  -3   5       69.07       64.01      3.35 o 
   4  -3   5      540.66      571.09      7.17 o 
   5  -3   5       97.27       92.66      2.32 o 
   6  -3   5      148.77      173.50      5.23 o 
   7  -3   5      445.24      439.27      6.14 o 
   8  -3   5       69.08       75.24      2.86 o 
   9  -3   5       24.82       24.22      1.68 o 
 -12  -2   5        1.34       -0.69      1.35 o 
 -11  -2   5        6.03        6.36      1.11 o 
 -10  -2   5       50.88       46.27      1.58 o 
  -9  -2   5      341.88      341.37      4.90 o 
  -8  -2   5       43.28       45.80      1.03 o 
  -7  -2   5        1.24        0.69      0.34 o 
  -6  -2   5      402.48      416.06      4.17 o 
  -5  -2   5      140.03      146.76      2.01 o 
  -4  -2   5      129.18      110.59      1.42 o 
  -3  -2   5     4706.29     4900.73     48.28 o 
  -2  -2   5      356.16      308.68      3.50 o 
  -1  -2   5       80.99       79.83      1.42 o 
   0  -2   5        5.91       12.31      0.53 o 
   1  -2   5     3875.18     3811.34     53.18 o 
   2  -2   5        3.08        3.59      1.00 o 
   3  -2   5      354.59      338.20      3.91 o 
   4  -2   5       88.82       82.09      2.57 o 
   5  -2   5        9.78       11.60      0.93 o 
   6  -2   5      111.92      111.87      2.29 o 
   7  -2   5        5.73        2.00      1.15 o 
   8  -2   5       79.51       69.23      3.47 o 
   9  -2   5        2.82        0.16      1.47 o 
 -12  -1   5       63.91       62.09      2.29 o 
 -11  -1   5      339.89      340.37      6.10 o 
 -10  -1   5      256.28      254.16      4.05 o 
  -9  -1   5      905.37      943.24     11.58 o 
  -8  -1   5        5.81        5.26      0.58 o 
  -7  -1   5      470.44      452.00      4.53 o 
  -6  -1   5      238.57      239.24      2.63 o 
  -5  -1   5      180.66      195.01      2.48 o 
  -4  -1   5     3570.18     3874.68     33.84 o 
  -3  -1   5      190.75      213.53      3.04 o 
  -2  -1   5      130.38      145.68      2.23 o 
  -1  -1   5      337.41      346.74      4.56 o 
   0  -1   5      901.15      959.37     16.95 o 
   1  -1   5      131.53      120.01      2.53 o 
   2  -1   5      786.43      944.40      9.76 o 
   3  -1   5      231.34      206.09      2.64 o 
   4  -1   5        4.28        3.44      0.52 o 
   5  -1   5       21.14       25.44      1.19 o 
   6  -1   5      588.98      582.45     13.16 o 
   7  -1   5       45.15       44.05      2.68 o 
   8  -1   5       73.41       72.62      3.54 o 
   9  -1   5        7.31        7.72      1.86 o 
 -12   0   5       29.19       27.23      1.60 o 
 -11   0   5       38.91       35.29      1.50 o 
 -10   0   5       15.21       17.13      1.09 o 
  -9   0   5      143.67      147.48      2.73 o 
  -8   0   5       74.13       65.20      1.34 o 
  -7   0   5        0.60        0.43      0.35 o 
  -6   0   5      444.48      475.76      5.24 o 
  -5   0   5      284.47      282.84      2.99 o 
  -4   0   5      626.14      594.73      5.67 o 
  -3   0   5       21.75       35.20      1.00 o 
  -2   0   5     1509.09     1574.32     18.66 o 
  -1   0   5     1837.17     1759.75     20.79 o 
   0   0   5      651.44      691.22     13.23 o 
   1   0   5      709.63      682.07     50.38 o 
   3   0   5     1858.02     1813.43     25.94 o 
   4   0   5      225.91      225.90      3.27 o 
   5   0   5      126.13      111.08      2.61 o 
   6   0   5      553.85      521.36     12.30 o 
   7   0   5        0.15        0.27      1.29 o 
   8   0   5        0.20       -1.19      1.21 o 
 -12   1   5        9.81       12.09      1.13 o 
 -11   1   5       62.55       62.88      1.91 o 
 -10   1   5      217.30      203.10      3.73 o 
  -9   1   5       21.51       22.50      1.15 o 
  -8   1   5       10.57       11.62      0.85 o 
  -7   1   5      667.49      648.17      6.26 o 
  -6   1   5     1299.26     1318.11     11.99 o 
  -5   1   5     2004.79     2078.55     18.50 o 
  -4   1   5     4226.18     4439.14     38.77 o 
  -3   1   5      737.99      731.09      7.85 o 
  -2   1   5     2646.85     2688.66     31.48 o 
  -1   1   5       91.26       73.09      1.53 o 
   0   1   5     2923.54     2922.25     85.74 o 
   1   1   5     1587.40     1730.31     19.74 o 
   2   1   5      641.82      628.70     25.41 o 
   3   1   5      117.21      124.80      1.94 o 
   4   1   5      308.36      291.03      5.65 o 
   5   1   5       97.80       94.40      3.64 o 
   6   1   5      358.44      356.44      9.20 o 
   7   1   5       21.60       21.74      2.06 o 
   8   1   5       37.90       40.48      2.90 o 
 -12   2   5       87.80       92.61      2.39 o 
 -11   2   5      110.32       96.51      2.35 o 
 -10   2   5      251.88      252.83      4.11 o 
  -9   2   5       22.58       21.76      1.45 o 
  -8   2   5        2.25        3.57      0.63 o 
  -7   2   5      357.94      372.49      3.91 o 
  -6   2   5      228.89      202.29      2.41 o 
  -5   2   5      195.45      216.47      2.52 o 
  -4   2   5      296.02      351.49      3.70 o 
  -3   2   5     1148.20     1219.38     12.64 o 
  -2   2   5     1732.76     1800.01     18.31 o 
  -1   2   5      627.32      699.63      7.59 o 
   0   2   5      527.78      511.38      5.76 o 
   1   2   5      214.30      181.29      3.44 o 
   2   2   5      413.91      415.78      5.36 o 
   3   2   5      622.43      622.68      9.64 o 
   4   2   5        5.62       11.73      1.70 o 
   5   2   5     1376.45     1356.24     28.83 o 
   6   2   5       79.77       79.02      3.66 o 
   7   2   5       83.45       81.02      3.84 o 
   8   2   5       46.07       47.81      3.21 o 
 -12   3   5        2.23       -0.09      0.86 o 
 -11   3   5       23.22       24.35      1.54 o 
 -10   3   5      191.60      190.23      3.44 o 
  -9   3   5       56.87       63.55      1.81 o 
  -8   3   5       40.48       49.54      1.48 o 
  -7   3   5      323.12      347.34      3.76 o 
  -6   3   5       12.99        8.68      0.60 o 
  -5   3   5       41.28       22.71      0.79 o 
  -4   3   5      132.02      116.04      1.63 o 
  -3   3   5      820.86      799.06      8.63 o 
  -2   3   5      154.83      117.55      2.45 o 
  -1   3   5      592.44      554.54      6.95 o 
   0   3   5      162.66      165.77      2.31 o 
   1   3   5       17.29       16.84      0.68 o 
   2   3   5       10.47       15.29      0.89 o 
   3   3   5      188.39      192.47      3.29 o 
   4   3   5       94.06       80.23      1.99 o 
   5   3   5      226.89      210.75      6.46 o 
   6   3   5        4.32        1.80      1.41 o 
   7   3   5       35.65       29.73      2.66 o 
 -12   4   5       27.60       30.10      2.63 o 
 -11   4   5      180.98      181.13      3.46 o 
 -10   4   5      197.98      197.17      3.56 o 
  -9   4   5       73.53       57.92      1.80 o 
  -8   4   5       70.73       70.67      1.78 o 
  -7   4   5      117.18      121.51      1.84 o 
  -6   4   5      513.72      529.01      6.07 o 
  -5   4   5      518.77      597.03      5.92 o 
  -4   4   5       46.38       50.54      1.04 o 
  -3   4   5      143.18      153.41      2.81 o 
  -2   4   5      161.52      166.43      2.87 o 
  -1   4   5      372.96      402.01      4.73 o 
   0   4   5       27.14       26.36      0.83 o 
   1   4   5      112.15      115.21      2.41 o 
   2   4   5       70.88       75.36      2.62 o 
   3   4   5      527.36      528.30      7.31 o 
   4   4   5      221.03      228.36      3.94 o 
   5   4   5      109.81      111.67      4.47 o 
   6   4   5      101.75      102.49      4.47 o 
   7   4   5        1.85       -0.14      1.47 o 
 -12   5   5       17.38       17.23      2.39 o 
 -11   5   5       15.39       12.81      1.13 o 
 -10   5   5      359.82      343.56      5.34 o 
  -9   5   5      126.76      142.78      2.79 o 
  -8   5   5        3.34        3.57      0.76 o 
  -7   5   5      112.48      107.61      1.99 o 
  -6   5   5      270.36      259.27      3.49 o 
  -5   5   5       32.81       33.08      0.96 o 
  -4   5   5      140.26      129.36      1.97 o 
  -3   5   5     2214.22     2200.88     19.69 o 
  -2   5   5      478.04      465.06      6.28 o 
  -1   5   5      146.25      146.14      3.27 o 
   0   5   5       29.85       18.72      1.11 o 
   1   5   5      128.86      126.85      2.65 o 
   2   5   5     1347.03     1348.97     16.72 o 
   3   5   5        5.30        3.98      0.92 o 
   4   5   5      441.80      452.12      6.68 o 
   5   5   5       65.13       51.92      3.27 o 
   6   5   5        6.27        5.76      1.82 o 
 -11   6   5      104.07       99.52      2.58 o 
 -10   6   5      321.88      343.94      5.38 o 
  -9   6   5      300.95      280.75      4.48 o 
  -8   6   5      210.70      195.84      3.41 o 
  -7   6   5      149.88      147.12      3.03 o 
  -6   6   5      266.29      268.94      3.25 o 
  -5   6   5       21.81       21.20      0.89 o 
  -4   6   5      121.39      124.91      2.55 o 
  -3   6   5      547.22      560.65      7.23 o 
  -2   6   5      527.26      502.74      7.06 o 
  -1   6   5       40.14       42.96      1.59 o 
   0   6   5      376.84      391.13      5.91 o 
   1   6   5       54.14       56.89      1.89 o 
   2   6   5        8.02       10.42      1.10 o 
   3   6   5       22.88       23.95      1.40 o 
   4   6   5       66.30       69.92      2.22 o 
   5   6   5       39.29       33.41      2.92 o 
   6   6   5       28.60       24.42      2.70 o 
 -11   7   5        0.86        1.45      0.97 o 
 -10   7   5        0.14        0.63      1.09 o 
  -9   7   5       31.65       28.13      1.41 o 
  -8   7   5       16.42       14.83      1.06 o 
  -7   7   5       28.80       25.33      1.14 o 
  -6   7   5       13.71       10.49      0.73 o 
  -5   7   5      201.28      163.45      2.28 o 
  -4   7   5      278.32      297.12      3.44 o 
  -3   7   5      552.74      547.92      7.68 o 
  -2   7   5      411.83      382.20      5.84 o 
  -1   7   5      485.38      500.95      7.50 o 
   0   7   5      458.63      451.86      6.77 o 
   1   7   5       66.46       69.93      2.23 o 
   2   7   5      333.86      329.63      5.48 o 
   3   7   5      210.93      212.90      4.15 o 
   4   7   5       72.50       81.10      2.50 o 
   5   7   5       59.67       66.18      2.79 o 
 -10   8   5       34.91       35.60      1.79 o 
  -9   8   5       99.54       98.43      2.41 o 
  -8   8   5      258.95      267.01      4.35 o 
  -7   8   5      217.41      224.73      3.86 o 
  -6   8   5       57.31       45.38      1.25 o 
  -5   8   5       10.34       10.05      1.01 o 
  -4   8   5      195.85      198.53      3.71 o 
  -3   8   5      277.71      249.05      4.37 o 
  -2   8   5      277.66      318.62      5.26 o 
  -1   8   5      259.94      240.37      4.39 o 
   0   8   5       29.05       28.67      1.58 o 
   1   8   5       49.30       62.39      2.22 o 
   2   8   5        0.02       -0.65      0.86 o 
   3   8   5       96.75      103.92      4.46 o 
   4   8   5       29.65       28.63      2.03 o 
 -10   9   5       52.27       50.28      1.90 o 
  -9   9   5       56.72       55.70      1.91 o 
  -8   9   5        7.88       11.48      1.05 o 
  -7   9   5        1.78        0.92      0.77 o 
  -6   9   5        0.28       -0.41      0.80 o 
  -5   9   5       20.51       21.84      1.36 o 
  -4   9   5        7.11        5.52      1.02 o 
  -3   9   5       82.94       79.50      2.39 o 
  -2   9   5       11.52       16.21      1.35 o 
  -1   9   5       57.12       62.48      2.64 o 
   0   9   5       39.08       33.09      1.74 o 
   1   9   5       23.56       36.77      3.08 o 
   2   9   5        0.46        0.94      1.06 o 
   3   9   5       13.21       13.54      1.49 o 
  -9  10   5       12.62       16.66      1.27 o 
  -8  10   5       64.09       72.49      2.12 o 
  -7  10   5      163.64      187.27      6.19 o 
  -6  10   5      107.75      107.72      2.74 o 
  -5  10   5        2.72        4.02      1.30 o 
  -4  10   5       91.08       91.50      3.28 o 
  -3  10   5      322.66      323.32      5.55 o 
  -2  10   5      110.94      113.34      3.01 o 
  -1  10   5      121.25      120.95      5.07 o 
   0  10   5       36.63       39.86      2.01 o 
   1  10   5       13.18       14.81      1.73 o 
   2  10   5        0.85        0.37      1.15 o 
  -7  11   5        6.72        6.27      1.82 o 
  -6  11   5        0.62        1.12      0.98 o 
  -5  11   5       12.51       10.66      1.28 o 
  -4  11   5       15.52       15.07      1.44 o 
  -3  11   5       20.20       20.60      1.60 o 
  -2  11   5       15.18       18.67      1.88 o 
  -1  11   5       43.08       42.48      2.08 o 
   0  11   5        7.22        7.03      1.38 o 
  -3 -12   6       27.52       25.37      2.21 o 
  -2 -12   6       13.87       15.64      1.91 o 
  -1 -12   6       13.94       14.94      1.83 o 
   0 -12   6        6.07        8.08      4.03 o 
   1 -12   6       16.41       16.20      1.26 o 
   2 -12   6        8.87        6.47      1.18 o 
   3 -12   6        7.57        5.49      2.17 o 
  -5 -11   6        0.23        0.66      1.39 o 
  -4 -11   6        3.04        5.78      1.51 o 
  -3 -11   6        4.24        3.99      1.29 o 
  -2 -11   6       47.01       48.69      2.61 o 
  -1 -11   6      213.47      208.78      5.22 o 
   0 -11   6      124.82      125.56      2.42 o 
   1 -11   6        0.28       -0.10      0.67 o 
   2 -11   6       14.39       11.87      1.90 o 
   3 -11   6      187.27      191.54      5.42 o 
   4 -11   6      145.94      153.54      3.94 o 
  -7 -10   6        6.66       12.69      1.85 o 
  -6 -10   6       10.11        9.44      1.62 o 
  -5 -10   6      185.93      197.15      5.08 o 
  -4 -10   6      245.74      268.27      6.03 o 
  -3 -10   6      222.65      207.19      5.03 o 
  -2 -10   6      302.34      348.16      4.54 o 
  -1 -10   6      629.22      610.79      7.14 o 
   0 -10   6      232.46      258.28      4.35 o 
   1 -10   6      140.59      122.86      2.34 o 
   2 -10   6      144.27      141.87      3.47 o 
   3 -10   6       29.48       33.85      1.84 o 
   4 -10   6        4.68        2.24      1.15 o 
   5 -10   6        3.20        1.82      1.12 o 
  -8  -9   6       60.83       71.99      3.10 o 
  -7  -9   6        8.22        7.73      1.41 o 
  -6  -9   6       57.41       67.22      4.25 o 
  -5  -9   6       74.48       77.67      2.92 o 
  -4  -9   6      195.65      172.72      4.30 o 
  -3  -9   6       18.87       13.27      0.85 o 
  -2  -9   6       93.57      103.95      2.09 o 
  -1  -9   6      288.51      300.07      4.58 o 
   0  -9   6      467.48      446.17      5.41 o 
   1  -9   6      163.18      198.58      3.01 o 
   2  -9   6       36.00       29.85      1.20 o 
   3  -9   6       25.21       28.83      1.79 o 
   4  -9   6       84.06       72.69      4.31 o 
   5  -9   6      165.52      168.95      4.13 o 
   6  -9   6        5.58        8.75      1.46 o 
  -9  -8   6        0.28       -0.71      2.35 o 
  -8  -8   6       22.43       23.11      1.84 o 
  -7  -8   6        0.49        1.07      1.09 o 
  -6  -8   6       46.78       27.02      1.78 o 
  -5  -8   6        9.32       14.90      1.48 o 
  -4  -8   6       68.39       60.98      1.46 o 
  -3  -8   6       60.11       68.33      1.58 o 
  -2  -8   6       68.12       85.00      1.70 o 
  -1  -8   6       13.40        9.18      0.72 o 
   0  -8   6        3.05        1.91      0.56 o 
   1  -8   6       95.48       98.07      2.17 o 
   2  -8   6      353.18      359.72      6.30 o 
   3  -8   6      192.45      199.00      4.18 o 
   4  -8   6      162.12      161.00      3.77 o 
   5  -8   6       41.75       55.97      2.34 o 
   6  -8   6        4.41        7.36      1.35 o 
   7  -8   6        2.95        3.55      1.74 o 
  -9  -7   6       24.74       22.42      1.81 o 
  -8  -7   6      107.71      125.07      3.51 o 
  -7  -7   6        1.60        2.91      1.27 o 
  -6  -7   6       51.59       43.31      2.00 o 
  -5  -7   6       40.12       45.44      1.27 o 
  -4  -7   6      923.45      848.72      9.10 o 
  -3  -7   6      512.61      617.74      6.85 o 
  -2  -7   6      145.36      115.90      1.92 o 
  -1  -7   6       53.67       68.44      1.43 o 
   0  -7   6       52.69       55.00      1.29 o 
   1  -7   6        0.12       -0.29      0.50 o 
   2  -7   6        0.06       -0.36      0.50 o 
   3  -7   6       49.60       46.27      1.81 o 
   4  -7   6        0.80        0.18      0.78 o 
   5  -7   6      144.43      130.42      5.40 o 
   6  -7   6       55.16       59.44      2.33 o 
   7  -7   6      141.19      152.87      3.97 o 
  -9  -6   6       32.19       33.90      1.97 o 
  -8  -6   6       26.92       43.52      2.05 o 
  -7  -6   6       95.27      100.30      2.28 o 
  -6  -6   6      371.80      363.06      4.45 o 
  -5  -6   6       68.19       77.32      1.54 o 
  -4  -6   6        0.73        2.90      0.50 o 
  -3  -6   6      166.88      177.83      2.49 o 
  -2  -6   6      398.26      391.00      4.55 o 
  -1  -6   6      611.35      589.53      6.45 o 
   0  -6   6       47.73       58.53      1.26 o 
   1  -6   6      256.60      231.74      3.51 o 
   2  -6   6      384.21      400.99      4.70 o 
   3  -6   6        8.57        7.81      1.40 o 
   4  -6   6       36.32       28.64      1.79 o 
   5  -6   6        4.97        4.78      1.63 o 
   6  -6   6        0.29       -0.29      0.87 o 
   7  -6   6       39.11       41.09      2.18 o 
   8  -6   6       16.21       15.12      1.56 o 
  -9  -5   6      368.30      369.23      6.81 o 
  -8  -5   6       23.53       21.79      1.01 o 
  -7  -5   6      559.20      519.74      6.23 o 
  -6  -5   6      468.14      496.44      5.65 o 
  -5  -5   6      575.85      548.87      6.09 o 
  -4  -5   6     1058.31     1097.46     11.30 o 
  -3  -5   6     1283.95     1336.24     13.56 o 
  -2  -5   6      691.70      670.57      7.16 o 
  -1  -5   6       12.91       11.39      1.45 o 
   0  -5   6      101.70      103.15      1.65 o 
   1  -5   6      570.56      567.25      7.22 o 
   2  -5   6        7.11       11.70      0.65 o 
   3  -5   6        2.02        2.08      0.73 o 
   4  -5   6       36.35       35.87      3.26 o 
   5  -5   6       11.86        7.90      1.05 o 
   6  -5   6       37.42       38.03      1.90 o 
   7  -5   6      102.04      109.33      3.16 o 
   8  -5   6       37.30       40.86      2.08 o 
 -11  -4   6       56.39       57.05      3.00 o 
 -10  -4   6      237.19      247.16      6.78 o 
  -9  -4   6       16.67       18.81      0.85 o 
  -8  -4   6       60.46       57.49      1.23 o 
  -7  -4   6        4.76        6.81      0.68 o 
  -6  -4   6       34.21       29.23      0.83 o 
  -4  -4   6        0.42        1.11      0.41 o 
  -3  -4   6       46.22       45.45      0.83 o 
  -2  -4   6      624.30      600.07      6.97 o 
  -1  -4   6     2143.94     2205.06     21.80 o 
   0  -4   6      932.34      900.42      8.29 o 
   1  -4   6      429.75      412.95      4.61 o 
   2  -4   6      403.13      366.18      3.74 o 
   3  -4   6      635.60      612.32     11.80 o 
   4  -4   6      347.92      325.56      6.84 o 
   5  -4   6      184.17      194.93      3.21 o 
   6  -4   6      368.03      352.39      8.57 o 
   7  -4   6      270.41      284.79      8.57 o 
   8  -4   6       12.40       12.56      1.40 o 
 -11  -3   6        9.12        9.64      1.66 o 
 -10  -3   6        0.33        0.41      0.73 o 
  -9  -3   6      420.50      445.56      6.09 o 
  -8  -3   6      144.32      142.45      1.99 o 
  -7  -3   6       41.02       38.96      1.09 o 
  -6  -3   6      552.62      559.52      5.47 o 
  -5  -3   6      622.83      610.74      5.86 o 
  -4  -3   6     2828.68     2928.37     25.77 o 
  -3  -3   6       52.84       94.89      1.30 o 
  -2  -3   6      122.84      124.89      1.55 o 
  -1  -3   6      574.51      516.99      4.96 o 
   0  -3   6      756.67      769.75      7.16 o 
   1  -3   6      182.82      167.57      2.23 o 
   2  -3   6       81.12       69.57      2.02 o 
   3  -3   6      187.57      181.68      3.20 o 
   4  -3   6       77.73       72.22      1.65 o 
   5  -3   6       30.95       37.08      1.58 o 
   6  -3   6       91.62       86.03      2.09 o 
   7  -3   6        7.70        7.26      0.91 o 
   8  -3   6       31.02       28.56      1.73 o 
 -12  -2   6       65.75       73.88      2.57 o 
 -11  -2   6        0.61       -0.72      0.72 o 
 -10  -2   6     1203.46     1196.64     14.53 o 
  -9  -2   6        1.00        2.61      2.33 o 
  -8  -2   6        0.63        1.33      0.47 o 
  -7  -2   6        2.20        1.93      0.56 o 
  -6  -2   6       43.32       25.55      1.70 o 
  -5  -2   6     1270.22     1396.86     12.63 o 
  -4  -2   6      294.86      302.03      3.15 o 
  -3  -2   6      416.85      471.64      4.60 o 
  -2  -2   6        0.47       -0.31      0.40 o 
  -1  -2   6        0.11        0.60      0.31 o 
   0  -2   6       75.86       74.81      1.16 o 
   1  -2   6       42.00       33.14      0.78 o 
   2  -2   6      362.20      348.11      4.07 o 
   3  -2   6      131.37      126.48      1.91 o 
   4  -2   6       40.09       40.42      1.23 o 
   5  -2   6      159.62      149.76      2.64 o 
   6  -2   6      245.45      252.30      3.92 o 
   7  -2   6      158.19      158.30      3.61 o 
   8  -2   6       44.80       48.49      3.06 o 
 -12  -1   6        4.05        3.70      0.95 o 
 -11  -1   6       17.30       16.81      1.16 o 
 -10  -1   6      117.20      128.13      2.63 o 
  -9  -1   6      457.30      424.05      5.87 o 
  -8  -1   6      110.50      123.80      1.78 o 
  -7  -1   6       23.11       27.21      0.81 o 
  -6  -1   6       53.61       42.57      0.93 o 
  -5  -1   6      492.97      500.25      4.92 o 
  -4  -1   6      352.30      331.25      3.43 o 
  -3  -1   6      315.59      300.29      3.15 o 
  -2  -1   6      979.74      972.60      8.95 o 
  -1  -1   6      277.33      225.44      2.51 o 
   0  -1   6       96.19       87.09      1.29 o 
   1  -1   6       19.57       12.97      0.59 o 
   2  -1   6      101.64      111.19      1.79 o 
   3  -1   6      157.58      152.65      2.21 o 
   4  -1   6        3.07        4.11      0.62 o 
   5  -1   6       51.14       45.44      3.99 o 
   6  -1   6       15.60       18.14      1.94 o 
   7  -1   6        5.98        6.95      1.63 o 
   8  -1   6        0.63        2.43      1.65 o 
 -12   0   6       38.42       36.82      1.64 o 
 -11   0   6        3.79        6.87      0.95 o 
 -10   0   6      803.36      806.09     10.27 o 
  -9   0   6      198.32      193.79      3.32 o 
  -8   0   6      160.43      158.01      2.08 o 
  -7   0   6      650.65      643.26      6.26 o 
  -6   0   6       62.81       66.18      1.17 o 
  -5   0   6     1089.66     1189.94     10.90 o 
  -4   0   6       13.01       11.55      0.66 o 
  -3   0   6      441.59      470.11      5.46 o 
  -2   0   6       76.61       97.19      1.42 o 
  -1   0   6      132.83      147.14      1.87 o 
   0   0   6       21.61       37.81      0.86 o 
   1   0   6      810.36      816.39     13.01 o 
   2   0   6      411.02      375.79      8.87 o 
   3   0   6        2.71        4.72      0.62 o 
   4   0   6       95.49       91.93      1.85 o 
   5   0   6        0.30        1.43      1.41 o 
   6   0   6        8.30        6.56      1.59 o 
   7   0   6       49.51       52.29      3.11 o 
   8   0   6       19.28       17.35      2.10 o 
 -12   1   6        3.31        3.73      0.96 o 
 -11   1   6      236.69      234.03      5.97 o 
 -10   1   6        8.83        7.46      0.89 o 
  -9   1   6       41.68       39.60      1.47 o 
  -8   1   6       73.89       78.94      1.38 o 
  -7   1   6      133.27      152.80      2.02 o 
  -6   1   6        1.22        1.96      0.40 o 
  -5   1   6      369.60      380.27      3.98 o 
  -4   1   6      515.64      519.53      5.18 o 
  -3   1   6     1068.35     1153.61     10.65 o 
  -2   1   6     1456.88     1512.31     13.74 o 
  -1   1   6     3191.48     3247.54     38.04 o 
   0   1   6       89.45       60.38      2.38 o 
   1   1   6        6.44        8.48      0.57 o 
   2   1   6      768.86      776.48      7.46 o 
   3   1   6      711.61      726.81     11.05 o 
   4   1   6      456.95      453.11     10.93 o 
   5   1   6       88.31       85.10      3.70 o 
   6   1   6       93.73       89.13      3.94 o 
   7   1   6       23.74       26.87      2.53 o 
   8   1   6        0.26       -1.35      1.51 o 
 -12   2   6        6.91        6.17      1.01 o 
 -11   2   6       28.76       28.18      1.36 o 
 -10   2   6      589.68      548.89      7.48 o 
  -9   2   6      227.38      221.99      3.72 o 
  -8   2   6      224.68      244.73      3.31 o 
  -7   2   6      354.07      364.18      3.93 o 
  -6   2   6      930.96      868.48      8.28 o 
  -5   2   6       63.04       56.06      1.12 o 
  -4   2   6       56.85       91.77      1.47 o 
  -3   2   6     1338.91     1327.56     13.66 o 
  -2   2   6     2461.99     2421.79     24.47 o 
  -1   2   6      329.37      334.99      4.10 o 
   0   2   6        1.60        0.69      0.59 o 
   1   2   6       70.76       87.98      1.62 o 
   2   2   6       29.80       32.86      2.66 o 
   3   2   6        5.16        3.45      0.78 o 
   4   2   6       74.59       66.37      3.31 o 
   5   2   6        0.04       -0.10      1.14 o 
   6   2   6       50.61       49.94      2.98 o 
   7   2   6       21.85       24.34      2.49 o 
 -12   3   6       42.60       42.68      1.75 o 
 -11   3   6       88.13       78.59      2.22 o 
 -10   3   6       99.16       96.88      2.34 o 
  -9   3   6      342.59      306.03      5.75 o 
  -8   3   6      625.90      602.80      6.87 o 
  -7   3   6       11.57       14.34      0.70 o 
  -6   3   6      349.27      394.72      4.25 o 
  -5   3   6        5.31        6.98      1.30 o 
  -4   3   6       72.94       66.57      1.21 o 
  -3   3   6       56.09       51.76      1.05 o 
  -2   3   6      169.72      177.72      2.60 o 
  -1   3   6      295.06      316.61      4.53 o 
   0   3   6      863.36      895.39      9.74 o 
   1   3   6        2.56        1.15      0.79 o 
   2   3   6      143.54      130.71      2.74 o 
   3   3   6       12.69       11.79      1.03 o 
   4   3   6      469.13      464.56      7.90 o 
   5   3   6      125.87      127.22      4.90 o 
   6   3   6       12.69       11.18      1.94 o 
   7   3   6       16.43       16.53      2.27 o 
 -12   4   6        0.10       -0.93      0.93 o 
 -11   4   6      124.57      112.10      2.69 o 
 -10   4   6      650.95      630.99      8.53 o 
  -9   4   6        8.76        6.17      1.16 o 
  -8   4   6       28.35       26.90      1.26 o 
  -7   4   6      243.26      268.58      3.24 o 
  -6   4   6      583.10      564.62      5.81 o 
  -5   4   6       64.44       58.54      1.21 o 
  -4   4   6      304.94      303.21      3.42 o 
  -3   4   6      150.34      151.92      2.93 o 
  -2   4   6     1890.39     1833.73     18.95 o 
  -1   4   6      728.42      727.48      9.07 o 
   0   4   6      141.38      152.65      2.89 o 
   1   4   6      139.40      145.11      2.84 o 
   2   4   6       74.43       65.21      1.91 o 
   3   4   6      424.06      404.80      6.01 o 
   4   4   6       66.77       64.04      3.04 o 
   5   4   6        1.77       -0.04      1.45 o 
   6   4   6        5.87        4.56      1.74 o 
 -12   5   6       30.86       34.21      2.94 o 
 -11   5   6      125.07      143.72      3.13 o 
 -10   5   6       33.38       35.14      2.08 o 
  -9   5   6      275.89      250.09      4.10 o 
  -8   5   6      285.91      308.76      4.68 o 
  -7   5   6      123.85      120.51      1.97 o 
  -6   5   6        2.89        3.71      0.55 o 
  -5   5   6        4.85        3.35      0.53 o 
  -4   5   6       30.04       22.37      1.30 o 
  -3   5   6       55.51       44.87      1.14 o 
  -2   5   6        8.33        5.71      0.60 o 
  -1   5   6       11.62       14.69      1.03 o 
   0   5   6      303.46      320.75      5.04 o 
   1   5   6      173.05      176.77      3.39 o 
   2   5   6      308.64      323.54      5.19 o 
   3   5   6       14.68       12.52      1.13 o 
   4   5   6        1.26        1.12      1.57 o 
   5   5   6       83.28       89.83      4.37 o 
   6   5   6       30.11       32.08      3.00 o 
 -11   6   6        0.02        0.47      0.84 o 
 -10   6   6       31.71       36.13      1.61 o 
  -9   6   6        0.12       -0.71      0.71 o 
  -8   6   6        2.59        2.39      0.75 o 
  -7   6   6       99.70       92.95      2.45 o 
  -6   6   6     1153.97     1142.08     10.90 o 
  -5   6   6      354.68      380.71      4.27 o 
  -4   6   6      704.82      697.52      7.58 o 
  -3   6   6     1359.46     1304.14     16.18 o 
  -2   6   6     1425.13     1455.85     17.99 o 
  -1   6   6      592.38      596.82      8.32 o 
   0   6   6       13.75       19.69      1.31 o 
   1   6   6      527.76      543.81      7.84 o 
   2   6   6       27.01       29.37      1.52 o 
   3   6   6        5.97        7.78      1.11 o 
   4   6   6       57.56       72.88      2.29 o 
   5   6   6        6.97        5.19      1.92 o 
 -11   7   6      211.88      208.78      4.89 o 
 -10   7   6      130.12      138.30      3.01 o 
  -9   7   6      114.69      111.66      2.60 o 
  -8   7   6      198.68      206.02      3.63 o 
  -7   7   6      370.00      375.18      4.35 o 
  -6   7   6        6.37        7.49      0.70 o 
  -5   7   6        4.27        3.57      1.16 o 
  -4   7   6       45.24       48.28      1.74 o 
  -3   7   6      158.34      165.35      3.34 o 
  -2   7   6      109.37      112.31      2.71 o 
  -1   7   6      106.37      111.66      2.73 o 
   0   7   6      200.88      239.91      4.39 o 
   1   7   6       74.58       82.95      3.41 o 
   2   7   6       38.80       39.00      1.85 o 
   3   7   6       50.29       46.20      2.01 o 
   4   7   6       19.11       24.29      1.60 o 
 -10   8   6       33.45       33.47      1.64 o 
  -9   8   6        0.20        0.64      0.81 o 
  -8   8   6       10.60       12.14      1.08 o 
  -7   8   6        8.02        7.87      0.81 o 
  -6   8   6       10.38       11.14      1.07 o 
  -5   8   6       24.68       30.38      1.49 o 
  -4   8   6       16.36       12.54      1.15 o 
  -3   8   6       56.93       55.15      3.56 o 
  -2   8   6      287.39      280.26      4.91 o 
  -1   8   6      174.95      165.54      3.58 o 
   0   8   6       13.26       16.37      1.36 o 
   1   8   6       61.57       63.14      2.25 o 
   2   8   6      209.46      210.09      4.56 o 
   3   8   6      102.98      116.93      3.12 o 
  -9   9   6       35.14       33.27      1.59 o 
  -8   9   6       39.55       40.92      2.29 o 
  -7   9   6      273.24      260.02      4.62 o 
  -6   9   6      297.95      275.42      5.67 o 
  -5   9   6      211.46      231.68      4.29 o 
  -4   9   6      178.26      170.71      3.59 o 
  -3   9   6      229.87      210.33      4.15 o 
  -2   9   6      498.63      507.97      7.75 o 
  -1   9   6        0.43       -0.89      0.89 o 
   0   9   6       47.37       46.67      2.12 o 
   1   9   6        1.47        1.20      1.09 o 
   2   9   6        0.02       -0.18      1.07 o 
  -8  10   6       11.71       12.83      2.12 o 
  -7  10   6       11.94       14.65      2.19 o 
  -6  10   6        2.67        2.92      1.00 o 
  -5  10   6       23.16       20.82      2.33 o 
  -4  10   6        0.42       -0.32      0.97 o 
  -3  10   6        0.07       -0.93      0.93 o 
  -2  10   6      161.45      188.29      4.10 o 
  -1  10   6        0.14        1.31      1.09 o 
   0  10   6       34.93       29.29      1.84 o 
   1  10   6       22.72       28.13      1.88 o 
  -6  11   6       84.47       87.15      2.66 o 
  -5  11   6      113.90      134.94      5.57 o 
  -4  11   6       72.85       83.21      2.71 o 
  -3  11   6      112.67      126.66      3.38 o 
  -2  11   6       80.39       74.98      2.69 o 
  -2 -12   7       41.62       41.16      2.54 o 
  -1 -12   7       63.07       64.97      3.01 o 
   0 -12   7       31.98       31.49      1.46 o 
   1 -12   7       23.34       25.53      1.46 o 
  -5 -11   7       43.86       53.60      3.78 o 
  -4 -11   7       40.57       41.10      2.81 o 
  -3 -11   7       94.91      105.78      3.66 o 
  -2 -11   7       58.95       60.92      2.82 o 
  -1 -11   7        0.22       -0.31      0.83 o 
   0 -11   7        3.11        1.82      0.76 o 
   1 -11   7       27.75       30.19      1.36 o 
   2 -11   7        0.01       -1.27      1.27 o 
   3 -11   7        0.27        0.90      1.11 o 
  -6 -10   7        1.92        0.13      1.31 o 
  -5 -10   7       44.29       45.14      2.47 o 
  -4 -10   7        2.23       -0.24      1.07 o 
  -3 -10   7       12.37       20.61      1.76 o 
  -2 -10   7       18.35       23.08      1.12 o 
  -1 -10   7      118.95      112.92      2.21 o 
   0 -10   7       75.36       82.99      2.40 o 
   1 -10   7       91.63       97.98      3.25 o 
   2 -10   7       34.91       27.59      2.53 o 
   3 -10   7        0.47       -0.64      1.05 o 
   4 -10   7       33.36       31.59      1.91 o 
   5 -10   7       37.67       38.05      3.00 o 
  -8  -9   7       38.98       49.63      3.31 o 
  -7  -9   7        0.30       -0.29      1.24 o 
  -6  -9   7       88.75       83.68      4.01 o 
  -5  -9   7      389.60      418.86      9.57 o 
  -4  -9   7      268.34      251.59      3.58 o 
  -3  -9   7      124.77      140.71      2.44 o 
  -2  -9   7      273.73      281.33      3.84 o 
  -1  -9   7       99.78       98.24      1.98 o 
   0  -9   7       31.92       42.98      1.39 o 
   1  -9   7      274.19      251.82      3.60 o 
   2  -9   7      270.61      290.85      8.07 o 
   3  -9   7       39.66       37.73      3.02 o 
   4  -9   7        0.10       -0.94      0.94 o 
   5  -9   7        4.75        4.75      2.57 o 
  -9  -8   7       61.84       65.75      2.88 o 
  -8  -8   7        0.22        1.44      1.17 o 
  -7  -8   7       15.54       19.88      1.77 o 
  -6  -8   7        9.07       25.37      1.77 o 
  -5  -8   7       61.57       46.95      1.63 o 
  -4  -8   7       10.66       11.38      0.82 o 
  -3  -8   7      223.45      227.17      3.22 o 
  -2  -8   7      114.77       98.90      1.89 o 
  -1  -8   7       29.01       19.62      0.93 o 
   0  -8   7       88.54       94.32      1.84 o 
   1  -8   7       86.92       93.81      1.87 o 
   2  -8   7       23.69       21.26      1.38 o 
   3  -8   7        4.79        7.27      1.16 o 
   4  -8   7      177.93      172.35      4.06 o 
   5  -8   7        0.85       -0.29      1.05 o 
   6  -8   7       76.53       79.20      5.72 o 
  -9  -7   7       19.27       20.02      1.75 o 
  -8  -7   7       88.21      114.13      3.67 o 
  -7  -7   7        5.21        6.77      1.61 o 
  -6  -7   7       30.09       27.56      1.52 o 
  -5  -7   7      131.82      150.88      2.41 o 
  -4  -7   7      380.65      325.77      4.12 o 
  -3  -7   7       23.18       31.31      1.05 o 
  -2  -7   7        0.85        1.80      0.53 o 
  -1  -7   7      249.59      260.05      3.42 o 
   0  -7   7      295.34      312.98      3.96 o 
   1  -7   7       88.10       76.86      1.60 o 
   2  -7   7        4.68        5.95      1.01 o 
   3  -7   7      140.78      131.49      3.26 o 
   4  -7   7       25.33       23.14      2.29 o 
   5  -7   7        6.72        8.95      1.67 o 
   6  -7   7       49.29       46.30      2.28 o 
  -9  -6   7      206.69      221.44      4.88 o 
  -8  -6   7      111.90      106.63      3.07 o 
  -7  -6   7       28.21       21.69      1.26 o 
  -6  -6   7       56.11       61.13      1.47 o 
  -5  -6   7      287.70      257.58      3.41 o 
  -4  -6   7      459.71      477.81      5.50 o 
  -3  -6   7      117.73      116.33      1.93 o 
  -2  -6   7       42.08       46.70      1.18 o 
  -1  -6   7        2.37        1.57      1.05 o 
   0  -6   7       79.63       75.30      1.49 o 
   1  -6   7       62.92       58.53      1.33 o 
   2  -6   7      125.45      140.14      3.68 o 
   3  -6   7        0.40       -0.73      0.73 o 
   4  -6   7       16.12       17.07      1.29 o 
   5  -6   7        4.32        2.82      0.96 o 
   6  -6   7        8.49        8.44      1.27 o 
   7  -6   7       52.06       53.50      2.40 o 
  -9  -5   7        2.77       -0.62      0.62 o 
  -8  -5   7      214.78      235.92      3.32 o 
  -7  -5   7      379.90      351.02      4.37 o 
  -6  -5   7       11.43       16.85      0.82 o 
  -5  -5   7      168.97      144.37      2.22 o 
  -4  -5   7      401.91      391.51      4.60 o 
  -3  -5   7      272.88      282.44      3.52 o 
  -2  -5   7      277.33      245.30      3.14 o 
  -1  -5   7      872.20      857.72      9.03 o 
   0  -5   7      873.84      844.80      8.93 o 
   1  -5   7      357.55      316.71      4.25 o 
   2  -5   7       13.87       17.04      2.46 o 
   3  -5   7      372.46      370.60      6.37 o 
   4  -5   7      101.87      107.49      2.82 o 
   5  -5   7       74.09       64.69      2.26 o 
   6  -5   7       86.97       83.95      3.34 o 
   7  -5   7        1.06        0.12      1.06 o 
 -10  -4   7      317.12      317.92      8.07 o 
  -9  -4   7      136.43      135.10      2.59 o 
  -8  -4   7      423.03      403.55      4.91 o 
  -7  -4   7      487.06      511.31      9.12 o 
  -6  -4   7      295.15      304.69      3.80 o 
  -5  -4   7      568.74      545.86      6.08 o 
  -4  -4   7      327.26      323.17      3.89 o 
  -3  -4   7      121.09      107.11      2.57 o 
  -2  -4   7      145.71      114.74      1.81 o 
  -1  -4   7        8.73       11.19      0.61 o 
   0  -4   7       85.81       75.22      1.42 o 
   1  -4   7        8.53       12.23      0.66 o 
   2  -4   7       90.16       86.77      2.16 o 
   3  -4   7       22.13       22.39      2.40 o 
   4  -4   7        4.00        3.86      0.86 o 
   5  -4   7       16.49       13.71      1.20 o 
   6  -4   7       16.96       12.72      1.34 o 
   7  -4   7       40.88       44.62      2.09 o 
 -11  -3   7      101.93      102.33      2.41 o 
 -10  -3   7       18.21       18.21      1.15 o 
  -9  -3   7       81.96       80.59      2.06 o 
  -8  -3   7       37.98       40.16      1.08 o 
  -7  -3   7       12.62       13.50      0.66 o 
  -6  -3   7       14.09       18.14      0.69 o 
  -5  -3   7       76.33       86.14      1.35 o 
  -4  -3   7       13.47       17.18      0.62 o 
  -3  -3   7      224.79      246.34      2.70 o 
  -2  -3   7        2.44        2.34      0.69 o 
  -1  -3   7      116.71      119.14      1.59 o 
   0  -3   7      527.06      507.27      4.99 o 
   1  -3   7      490.69      495.71      4.91 o 
   2  -3   7      339.93      318.34      3.41 o 
   3  -3   7      247.79      253.16      4.63 o 
   4  -3   7      104.89      102.84      2.11 o 
   5  -3   7      146.29      155.17      3.47 o 
   6  -3   7      163.25      151.69      3.87 o 
   7  -3   7       15.45       15.16      1.86 o 
 -12  -2   7        0.04       -0.10      0.83 o 
 -11  -2   7       12.15       10.11      1.00 o 
 -10  -2   7      110.16      113.72      2.49 o 
  -9  -2   7       96.19       98.68      1.66 o 
  -8  -2   7        7.20        5.04      0.59 o 
  -7  -2   7       31.06       32.93      0.94 o 
  -6  -2   7       63.53       56.90      1.38 o 
  -5  -2   7      756.40      796.03      7.52 o 
  -4  -2   7      329.00      288.87      3.12 o 
  -3  -2   7       60.32       65.23      1.13 o 
  -2  -2   7     1522.55     1579.01     14.24 o 
  -1  -2   7     1641.99     1617.54     14.57 o 
   0  -2   7      575.79      549.59      5.39 o 
   1  -2   7       33.21       35.40      0.89 o 
   2  -2   7        3.31        2.73      0.44 o 
   3  -2   7      152.52      156.47      5.24 o 
   4  -2   7        1.93        2.28      0.63 o 
   5  -2   7       42.93       41.75      1.71 o 
   6  -2   7       12.08       13.10      1.20 o 
   7  -2   7        2.69        3.31      1.55 o 
 -12  -1   7        1.45        2.28      0.92 o 
 -11  -1   7      241.55      246.62      4.15 o 
 -10  -1   7      111.86      108.87      2.46 o 
  -9  -1   7      469.62      447.78      5.39 o 
  -8  -1   7     1383.74     1336.65     12.34 o 
  -7  -1   7      222.60      224.14      2.68 o 
  -6  -1   7      601.82      652.65      6.35 o 
  -5  -1   7       35.88       49.74      1.03 o 
  -4  -1   7      695.73      723.31      6.92 o 
  -3  -1   7      223.57      225.74      2.60 o 
  -2  -1   7      165.69      169.03      2.45 o 
  -1  -1   7       83.31       90.19      1.56 o 
   0  -1   7      289.53      300.49      3.28 o 
   1  -1   7      304.35      301.06      3.31 o 
   2  -1   7        3.13        3.29      0.38 o 
   3  -1   7       18.52       17.84      0.92 o 
   4  -1   7      125.79      107.93      2.65 o 
   5  -1   7        2.58        0.88      1.33 o 
   6  -1   7       21.38       26.81      2.43 o 
   7  -1   7        6.17        7.25      1.76 o 
 -12   0   7       69.16       73.09      2.17 o 
 -11   0   7       34.95       37.32      1.56 o 
 -10   0   7      361.11      365.41      5.43 o 
  -9   0   7      235.15      218.82      3.65 o 
  -8   0   7       62.97       72.48      2.46 o 
  -7   0   7       73.26       59.27      1.18 o 
  -6   0   7      473.09      462.42      4.75 o 
  -5   0   7     1431.77     1452.46     13.27 o 
  -4   0   7      685.19      681.03      6.61 o 
  -3   0   7      225.85      229.88      2.69 o 
  -2   0   7      493.21      506.99      5.11 o 
  -1   0   7     1007.75     1004.33      9.42 o 
   0   0   7      648.81      685.59      6.68 o 
   1   0   7      154.45      155.46      2.23 o 
   2   0   7       59.40       54.52      3.46 o 
   3   0   7      236.58      216.34      2.95 o 
   4   0   7      313.87      298.43      7.97 o 
   5   0   7      173.40      155.42      5.25 o 
   6   0   7        2.15        0.74      1.39 o 
   7   0   7        5.68       10.69      2.00 o 
 -12   1   7       15.46       17.72      1.29 o 
 -11   1   7      139.56      134.30      2.85 o 
 -10   1   7      379.23      375.51      5.55 o 
  -9   1   7      306.87      307.80      5.24 o 
  -8   1   7      207.42      191.93      2.47 o 
  -7   1   7      249.76      244.22      2.91 o 
  -6   1   7      809.27      825.15      7.93 o 
  -5   1   7      112.39      104.70      1.64 o 
  -4   1   7       30.53       34.91      1.07 o 
  -3   1   7      627.04      679.54      6.66 o 
  -2   1   7      410.62      442.40      4.62 o 
  -1   1   7      170.59      161.95      2.47 o 
   0   1   7       34.68       35.64      2.33 o 
   1   1   7      220.89      230.13      2.77 o 
   2   1   7      441.22      433.92      7.95 o 
   3   1   7      655.07      571.13     49.09 o 
   4   1   7       52.40       46.24      2.88 o 
   5   1   7       46.38       45.42      2.94 o 
   6   1   7       76.50       71.91      3.68 o 
   7   1   7        7.63        4.58      1.74 o 
 -12   2   7      129.08      119.72      3.16 o 
 -11   2   7       59.92       61.39      1.96 o 
 -10   2   7        0.86        1.43      0.79 o 
  -9   2   7      321.54      291.13      5.61 o 
  -8   2   7        8.56        7.75      0.67 o 
  -7   2   7       69.61       67.85      1.35 o 
  -6   2   7      142.79      140.31      2.02 o 
  -5   2   7      825.11      848.18      8.20 o 
  -4   2   7      474.88      491.66      5.10 o 
  -3   2   7      379.92      406.12      9.25 o 
  -2   2   7     2588.43     2669.77     26.74 o 
  -1   2   7     1354.28     1390.97     12.80 o 
   0   2   7      687.22      683.38      6.69 o 
   1   2   7      122.09      117.90      2.03 o 
   2   2   7      221.40      220.67      3.83 o 
   3   2   7      286.76      268.86     10.08 o 
   4   2   7       88.13       81.53      3.78 o 
   5   2   7       41.58       45.69      3.06 o 
   6   2   7       17.45       16.29      2.23 o 
 -12   3   7        3.42        3.22      0.97 o 
 -11   3   7       60.80       56.63      1.91 o 
 -10   3   7      176.17      183.88      3.95 o 
  -9   3   7      410.59      370.49      5.43 o 
  -8   3   7        8.83       14.25      0.85 o 
  -7   3   7       19.46       19.95      0.84 o 
  -6   3   7      968.25      949.95      9.16 o 
  -5   3   7      744.56      784.46      7.72 o 
  -4   3   7       13.30       23.53      1.19 o 
  -3   3   7      873.44      884.00      8.48 o 
  -2   3   7     1611.52     1565.37     14.34 o 
  -1   3   7      109.13      106.11      1.63 o 
   0   3   7       13.16       16.47      1.06 o 
   1   3   7       92.23       88.57      2.27 o 
   2   3   7       22.18       23.25      1.30 o 
   3   3   7      144.15      134.82      2.97 o 
   4   3   7       26.42       23.91      2.37 o 
   5   3   7        9.38        7.42      1.70 o 
   6   3   7        4.88        6.44      1.74 o 
 -12   4   7       30.34       27.79      2.60 o 
 -11   4   7       23.41       24.94      1.42 o 
 -10   4   7      112.13      102.76      3.15 o 
  -9   4   7      216.60      211.33      3.68 o 
  -8   4   7       90.30       78.74      1.58 o 
  -7   4   7       46.09       42.72      1.20 o 
  -6   4   7        4.54        7.26      0.65 o 
  -5   4   7       11.63       16.75      1.14 o 
  -4   4   7       14.92       16.96      0.76 o 
  -3   4   7        8.34       17.81      0.74 o 
  -2   4   7       47.06       52.53      1.37 o 
  -1   4   7      237.77      224.54      5.19 o 
   0   4   7       39.78       38.28      2.26 o 
   1   4   7        3.81        3.67      0.87 o 
   2   4   7       83.38       80.17      2.30 o 
   3   4   7      224.81      226.17      4.25 o 
   4   4   7       41.40       50.80      3.33 o 
   5   4   7        3.13        4.11      1.70 o 
 -11   5   7       11.41       12.94      1.24 o 
 -10   5   7        2.79       -0.30      0.93 o 
  -9   5   7      350.80      332.36      5.11 o 
  -8   5   7      132.46      134.04      2.39 o 
  -7   5   7       63.17       65.38      1.49 o 
  -6   5   7      207.89      219.98      2.86 o 
  -5   5   7      911.00      900.39      8.79 o 
  -4   5   7       97.85       87.67      2.32 o 
  -3   5   7      668.44      677.50      7.88 o 
  -2   5   7      762.04      741.14     13.83 o 
  -1   5   7      112.31      103.63      2.60 o 
   0   5   7      105.57      116.29      3.15 o 
   1   5   7       63.41       63.85      2.42 o 
   2   5   7      104.56       98.93      3.02 o 
   3   5   7      138.83      143.80      5.12 o 
   4   5   7        0.04       -0.52      0.95 o 
   5   5   7       15.85       21.03      2.62 o 
 -11   6   7       22.48       27.75      3.06 o 
 -10   6   7       87.40       79.68      2.27 o 
  -9   6   7      140.99      146.34      2.98 o 
  -8   6   7      177.52      183.28      3.35 o 
  -7   6   7       11.67        9.63      0.75 o 
  -6   6   7       40.79       41.18      1.21 o 
  -5   6   7       14.83       13.01      0.77 o 
  -4   6   7       67.90       61.56      1.64 o 
  -3   6   7       54.58       51.02      1.92 o 
  -2   6   7       28.79       26.68      2.27 o 
  -1   6   7        3.45        3.30      1.10 o 
   0   6   7       93.22       87.96      2.46 o 
   1   6   7       47.18       48.05      1.88 o 
   2   6   7      132.74      130.50      3.45 o 
   3   6   7      148.64      144.41      4.40 o 
   4   6   7       51.19       50.41      2.43 o 
 -11   7   7        3.85        5.03      1.70 o 
 -10   7   7        0.38       -0.19      0.86 o 
  -9   7   7       22.18       20.83      1.25 o 
  -8   7   7       60.56       65.65      1.94 o 
  -7   7   7       71.89       70.58      1.58 o 
  -6   7   7       59.88       52.80      1.38 o 
  -5   7   7       17.03       26.64      2.22 o 
  -4   7   7       64.25       57.47      2.13 o 
  -3   7   7      298.35      279.23      4.79 o 
  -2   7   7      591.28      612.54      8.72 o 
  -1   7   7      192.15      184.42      3.75 o 
   0   7   7      231.40      227.71      4.35 o 
   1   7   7      115.55      121.39      3.05 o 
   2   7   7       70.28       70.02      2.35 o 
   3   7   7       24.75       20.74      1.58 o 
 -10   8   7       45.23       48.10      1.89 o 
  -9   8   7       24.98       21.37      1.34 o 
  -8   8   7      141.64      141.52      2.96 o 
  -7   8   7      223.35      224.79      3.14 o 
  -6   8   7      502.69      500.48      7.64 o 
  -5   8   7      195.43      211.00      4.98 o 
  -4   8   7      234.97      232.23      4.32 o 
  -3   8   7      268.44      291.17      5.09 o 
  -2   8   7       33.49       41.29      2.09 o 
  -1   8   7      111.22      114.01      2.96 o 
   0   8   7        0.23       -0.95      0.95 o 
   1   8   7        1.66        2.37      1.14 o 
   2   8   7        8.67        8.08      1.54 o 
  -9   9   7        4.28        3.53      0.92 o 
  -8   9   7        4.85        3.35      1.14 o 
  -7   9   7        0.13       -0.73      0.90 o 
  -6   9   7       45.39       41.15      2.88 o 
  -5   9   7        0.11       -0.15      1.11 o 
  -4   9   7      118.65      123.78      3.10 o 
  -3   9   7      112.45      116.24      3.55 o 
  -2   9   7       93.75      101.76      3.63 o 
  -1   9   7      109.42      111.86      3.08 o 
   0   9   7       40.13       43.54      2.11 o 
   1   9   7       78.48       73.53      2.62 o 
  -7  10   7       63.99       68.41      2.48 o 
  -6  10   7      200.72      206.37      4.43 o 
  -5  10   7      101.87      112.90      3.05 o 
  -4  10   7        4.56        1.98      1.10 o 
  -3  10   7       15.59       14.95      1.52 o 
  -2  10   7       27.31       31.71      1.89 o 
  -1  10   7       54.00       59.98      2.49 o 
  -4 -11   8       67.11       80.36      3.23 o 
  -3 -11   8       54.38       56.10      2.74 o 
  -2 -11   8        0.57       -0.68      0.68 o 
  -1 -11   8        0.45       -0.70      0.70 o 
   0 -11   8       84.16       87.47      2.33 o 
   1 -11   8       82.16       85.02      2.39 o 
   2 -11   8        0.33        0.47      2.75 o 
  -6 -10   8       28.08       29.52      2.89 o 
  -5 -10   8       41.61       39.81      2.31 o 
  -4 -10   8      211.16      192.84      4.88 o 
  -3 -10   8      139.31      159.43      2.79 o 
  -2 -10   8       10.41        7.83      0.83 o 
  -1 -10   8        3.79        3.84      0.79 o 
   0 -10   8      156.26      162.11      4.16 o 
   1 -10   8       22.63       19.86      1.18 o 
   2 -10   8       11.42        9.49      1.43 o 
   3 -10   8        4.88        0.74      1.63 o 
  -7  -9   8        8.67        9.05      1.53 o 
  -6  -9   8        8.44        7.12      1.39 o 
  -5  -9   8        0.01       -1.02      1.02 o 
  -4  -9   8        0.27       -0.06      0.62 o 
  -3  -9   8        6.50       10.73      0.89 o 
  -2  -9   8      182.08      189.24      2.98 o 
  -1  -9   8      117.16      101.54      2.09 o 
   0  -9   8      454.76      486.36      5.93 o 
   1  -9   8      588.67      551.02      6.71 o 
   2  -9   8      284.73      303.66      5.92 o 
   3  -9   8      166.28      168.35      5.84 o 
   4  -9   8        0.27        0.96      1.09 o 
  -8  -8   8       48.20       57.39      2.58 o 
  -7  -8   8      247.65      234.34      5.32 o 
  -6  -8   8       88.80      110.48      2.18 o 
  -5  -8   8      116.64      108.31      2.12 o 
  -4  -8   8      281.40      268.12      3.70 o 
  -3  -8   8      129.68      143.59      2.41 o 
  -2  -8   8        0.88       -0.56      0.56 o 
  -1  -8   8       11.20       14.56      0.86 o 
   0  -8   8       18.37       14.65      0.89 o 
   1  -8   8        0.33        0.78      0.59 o 
   2  -8   8        0.91       -0.61      1.14 o 
   3  -8   8        5.28        5.42      1.70 o 
   4  -8   8        4.06        3.42      1.11 o 
   5  -8   8       27.50       22.66      1.74 o 
  -9  -7   8       10.42       14.72      1.83 o 
  -8  -7   8       11.25        7.16      1.30 o 
  -7  -7   8      105.29      104.96      2.78 o 
  -6  -7   8      109.25      132.97      2.78 o 
  -5  -7   8       11.01       17.21      1.12 o 
  -4  -7   8        5.52        1.33      0.69 o 
  -3  -7   8       56.81       42.69      1.26 o 
  -2  -7   8       23.24       26.96      1.06 o 
  -1  -7   8       27.67       29.46      1.07 o 
   0  -7   8       20.76       25.54      1.41 o 
   1  -7   8       48.11       41.82      1.24 o 
   2  -7   8        4.35        3.43      1.00 o 
   3  -7   8      280.02      271.21      7.64 o 
   4  -7   8        9.57       12.82      1.34 o 
   5  -7   8       13.88       15.93      1.55 o 
   6  -7   8       35.27       34.48      3.71 o 
 -10  -6   8        0.01       -1.37      1.41 o 
  -9  -6   8       41.72       46.16      2.18 o 
  -8  -6   8       76.71       75.12      1.78 o 
  -7  -6   8        4.01        3.13      0.67 o 
  -6  -6   8       14.31       20.67      0.98 o 
  -5  -6   8      190.31      175.34      2.65 o 
  -4  -6   8      425.46      427.98      5.09 o 
  -3  -6   8       75.73       72.00      1.93 o 
  -2  -6   8        1.28        0.77      0.46 o 
  -1  -6   8      381.72      417.93      5.00 o 
   0  -6   8      634.29      593.70      6.66 o 
   1  -6   8        1.09       -0.17      0.51 o 
   2  -6   8      147.31      143.33      3.35 o 
   3  -6   8        0.37       -1.00      1.14 o 
   4  -6   8       24.68       29.24      1.73 o 
   5  -6   8        3.75        3.09      1.06 o 
   6  -6   8        0.53       -0.60      1.03 o 
 -10  -5   8      184.26      196.80      5.31 o 
  -9  -5   8      221.68      241.23      3.48 o 
  -8  -5   8      192.47      174.83      3.04 o 
  -7  -5   8      151.40      153.04      2.48 o 
  -6  -5   8      266.83      248.47      3.36 o 
  -5  -5   8      387.88      388.82      4.70 o 
  -4  -5   8        0.69        0.89      0.50 o 
  -3  -5   8       10.26       13.71      0.76 o 
  -2  -5   8       71.49       80.87      1.75 o 
  -1  -5   8       68.63       66.24      1.41 o 
   0  -5   8       34.29       37.71      1.24 o 
   1  -5   8       58.46       49.14      2.06 o 
   2  -5   8       30.69       36.60      1.64 o 
   3  -5   8       42.27       34.74      2.33 o 
   4  -5   8       16.37       16.39      1.82 o 
   5  -5   8        2.38        2.78      0.98 o 
   6  -5   8        2.74        5.10      1.20 o 
 -11  -4   8       22.98       20.78      2.25 o 
 -10  -4   8        0.17       -0.27      0.90 o 
  -9  -4   8        1.13        1.44      0.64 o 
  -8  -4   8        2.07        0.23      0.58 o 
  -7  -4   8        0.52       -0.15      0.52 o 
  -6  -4   8       12.71       10.58      0.73 o 
  -5  -4   8      245.06      226.46      3.65 o 
  -4  -4   8     1184.24     1252.61     12.92 o 
  -3  -4   8      749.12      714.71      7.74 o 
  -2  -4   8        4.32        2.22      0.57 o 
  -1  -4   8      733.46      743.61      8.76 o 
   0  -4   8     2300.28     2255.58     22.51 o 
   1  -4   8      296.35      278.14      3.54 o 
   2  -4   8      391.34      394.94      5.50 o 
   3  -4   8      104.68       96.04      3.66 o 
   4  -4   8       70.58       71.94      2.32 o 
   5  -4   8      120.05      111.08      3.03 o 
   6  -4   8        4.81        4.56      1.11 o 
 -11  -3   8       21.94       24.47      1.70 o 
 -10  -3   8       99.56       96.88      3.30 o 
  -9  -3   8      451.79      446.01      5.38 o 
  -8  -3   8      100.13      110.71      2.03 o 
  -7  -3   8       11.97        8.70      0.75 o 
  -6  -3   8       67.43       67.51      1.47 o 
  -5  -3   8     1048.35     1041.84     10.91 o 
  -4  -3   8      600.02      598.75      6.63 o 
  -3  -3   8      413.64      392.94      5.99 o 
  -2  -3   8      401.57      407.84      4.77 o 
  -1  -3   8      591.26      594.88      6.58 o 
   0  -3   8        0.83        3.11      2.01 o 
   1  -3   8       35.84       30.95      1.02 o 
   2  -3   8        0.45       -0.46      0.46 o 
   3  -3   8       37.04       41.61      1.71 o 
   4  -3   8        7.43        5.13      1.27 o 
   5  -3   8       34.14       33.55      2.62 o 
   6  -3   8        2.98       -0.08      1.23 o 
 -11  -2   8       28.93       31.65      1.52 o 
 -10  -2   8       79.28       75.68      1.99 o 
  -9  -2   8      364.56      363.04      4.06 o 
  -8  -2   8      461.92      447.04      4.73 o 
  -7  -2   8      128.35      123.09      2.07 o 
  -6  -2   8      187.05      183.27      2.31 o 
  -5  -2   8       66.78       78.06      1.68 o 
  -4  -2   8      178.39      185.23      2.30 o 
  -3  -2   8        0.23        2.04      1.60 o 
  -2  -2   8       10.07        6.32      0.50 o 
  -1  -2   8      162.68      168.29      2.17 o 
   0  -2   8      160.97      166.01      2.17 o 
   1  -2   8       54.49       56.02      1.15 o 
   2  -2   8      173.85      165.87      2.76 o 
   3  -2   8      179.13      184.53      3.04 o 
   4  -2   8      148.30      140.79      2.63 o 
   5  -2   8       89.15       92.34      3.90 o 
   6  -2   8       16.48       14.30      2.06 o 
 -12  -1   8       13.70       14.61      1.23 o 
 -11  -1   8        2.97        4.43      0.88 o 
 -10  -1   8       89.03       80.65      2.11 o 
  -9  -1   8      305.99      317.65      3.66 o 
  -8  -1   8      423.38      413.37      4.45 o 
  -7  -1   8       51.46       51.45      1.15 o 
  -6  -1   8       24.17       32.38      0.94 o 
  -5  -1   8      558.39      538.46      5.44 o 
  -4  -1   8      865.64      890.30      8.46 o 
  -3  -1   8      370.52      380.09      4.06 o 
  -2  -1   8      987.53      948.05      8.97 o 
  -1  -1   8     1120.71     1178.57     10.96 o 
   0  -1   8       89.98       83.94      1.44 o 
   1  -1   8        0.75        1.27      0.60 o 
   2  -1   8       66.68       63.39      1.57 o 
   3  -1   8       47.90       61.89      1.59 o 
   4  -1   8       73.43       61.77      3.19 o 
   5  -1   8        2.98        3.94      1.47 o 
   6  -1   8        6.83        7.36      1.74 o 
 -12   0   8      123.97      135.32      3.00 o 
 -11   0   8        7.83        7.94      1.02 o 
 -10   0   8       32.75       37.58      1.74 o 
  -9   0   8      281.70      279.26      3.34 o 
  -8   0   8      153.02      138.53      2.31 o 
  -7   0   8       31.00       20.86      0.83 o 
  -6   0   8      103.54      102.25      1.66 o 
  -5   0   8       24.23       30.86      0.93 o 
  -4   0   8       58.65       54.79      1.16 o 
  -3   0   8       19.86       25.05      0.86 o 
  -2   0   8      346.56      371.27      4.04 o 
  -1   0   8        3.82        1.52      0.49 o 
   0   0   8      592.57      579.66      5.88 o 
   1   0   8        1.96        1.79      0.59 o 
   2   0   8      150.72      162.17      3.15 o 
   3   0   8      525.18      481.96     11.67 o 
   4   0   8      307.09      300.37      8.28 o 
   5   0   8        9.56       11.10      1.90 o 
   6   0   8       17.71       15.92      2.21 o 
 -12   1   8        1.57       -0.13      0.86 o 
 -11   1   8       10.51       11.74      1.11 o 
 -10   1   8       15.06       12.85      1.08 o 
  -9   1   8        0.36       -0.66      0.66 o 
  -8   1   8      129.10      122.50      1.92 o 
  -7   1   8      107.46       95.66      1.65 o 
  -6   1   8      216.32      234.32      2.90 o 
  -5   1   8      503.04      525.62      5.45 o 
  -4   1   8      512.96      534.98      5.52 o 
  -3   1   8     1426.75     1379.76     12.81 o 
  -2   1   8     1164.20     1166.13     10.99 o 
  -1   1   8     1009.16     1018.53      9.72 o 
   0   1   8      308.62      315.32      5.03 o 
   1   1   8       59.70       58.63      1.39 o 
   2   1   8        4.78        1.73      0.81 o 
   3   1   8       80.11       76.54      3.62 o 
   4   1   8      166.69      169.17      5.78 o 
   5   1   8        2.24       -0.35      1.49 o 
   6   1   8        5.50        8.21      1.98 o 
 -12   2   8       83.43       78.27      2.29 o 
 -11   2   8       24.14       24.21      1.41 o 
 -10   2   8       24.44       25.84      1.36 o 
  -9   2   8      429.93      431.18      6.15 o 
  -8   2   8      457.56      451.22      4.89 o 
  -7   2   8       56.78       66.32      1.41 o 
  -6   2   8      173.81      189.16      2.54 o 
  -5   2   8      280.55      278.09      3.33 o 
  -4   2   8      150.49      139.63      2.07 o 
  -3   2   8      311.99      276.23      3.31 o 
  -2   2   8      109.24      110.29      1.79 o 
  -1   2   8       15.21       16.46      0.80 o 
   0   2   8       19.50       16.44      1.04 o 
   1   2   8       11.89        9.87      1.00 o 
   2   2   8      110.42       98.60      2.44 o 
   3   2   8       74.59       73.89      3.70 o 
   4   2   8       46.21       48.06      3.11 o 
   5   2   8      108.53      108.66      4.74 o 
   6   2   8       35.73       40.79      3.31 o 
 -12   3   8       40.34       38.19      2.96 o 
 -11   3   8       31.48       34.63      1.66 o 
 -10   3   8       48.44       36.70      1.98 o 
  -9   3   8       55.35       52.32      1.74 o 
  -8   3   8       60.15       56.16      1.37 o 
  -7   3   8       41.64       36.86      1.15 o 
  -6   3   8      133.69      142.81      2.18 o 
  -5   3   8       27.72       30.18      2.24 o 
  -4   3   8       52.42       64.15      1.39 o 
  -3   3   8       14.06       20.44      0.94 o 
  -2   3   8       30.38       24.97      0.90 o 
  -1   3   8      448.01      430.79      6.41 o 
   0   3   8      122.96      121.52      2.78 o 
   1   3   8      187.03      180.45      3.55 o 
   2   3   8      227.26      224.72      4.15 o 
   3   3   8      103.61       96.14      2.54 o 
   4   3   8       89.06       84.51      4.07 o 
   5   3   8        7.87        7.50      1.92 o 
 -11   4   8        0.46       -0.28      1.05 o 
 -10   4   8      104.13       96.17      2.40 o 
  -9   4   8      426.88      393.72      5.82 o 
  -8   4   8      273.74      264.04      3.37 o 
  -7   4   8       46.24       42.27      1.25 o 
  -6   4   8      439.17      443.84      4.94 o 
  -5   4   8      265.52      274.57      3.77 o 
  -4   4   8      559.51      574.30      5.97 o 
  -3   4   8      316.79      301.47      3.54 o 
  -2   4   8      191.48      179.06      3.51 o 
  -1   4   8       84.01       89.15      2.38 o 
   0   4   8       76.91       73.30      2.24 o 
   1   4   8      131.80      132.94      3.06 o 
   2   4   8       66.74       61.19      2.25 o 
   3   4   8        0.00        0.81      1.10 o 
   4   4   8        0.96       -0.14      1.49 o 
 -11   5   8       26.19       26.61      2.42 o 
 -10   5   8       20.83       25.17      1.41 o 
  -9   5   8       10.11        7.28      0.98 o 
  -8   5   8       13.95       15.38      0.92 o 
  -7   5   8       74.03       74.20      1.62 o 
  -6   5   8        0.81        1.10      0.79 o 
  -5   5   8        7.99       10.97      1.04 o 
  -4   5   8      125.38      133.94      3.01 o 
  -3   5   8       78.79       87.20      2.44 o 
  -2   5   8       45.61       52.44      2.74 o 
  -1   5   8      160.79      162.22      3.59 o 
   0   5   8       10.28       10.02      1.19 o 
   1   5   8       72.38       74.05      2.36 o 
   2   5   8      298.05      287.98      5.22 o 
   3   5   8       79.29       81.05      2.84 o 
   4   5   8       16.47       18.06      2.57 o 
 -11   6   8        9.62        4.97      2.94 o 
 -10   6   8       15.73       15.45      1.22 o 
  -9   6   8      304.34      297.55      4.82 o 
  -8   6   8      225.69      227.92      3.19 o 
  -7   6   8       25.04       29.72      1.29 o 
  -6   6   8      178.61      182.31      2.64 o 
  -5   6   8      377.31      360.37      5.84 o 
  -4   6   8      208.25      206.47      4.06 o 
  -3   6   8       47.45       52.81      3.16 o 
  -2   6   8      371.27      375.35      6.21 o 
  -1   6   8      483.31      451.00      7.17 o 
   0   6   8       51.83       59.73      2.56 o 
   1   6   8       72.44       72.14      2.50 o 
   2   6   8       20.61       18.12      1.52 o 
   3   6   8        0.27        1.31      1.09 o 
 -10   7   8      142.80      135.80      3.04 o 
  -9   7   8      132.47      138.89      5.76 o 
  -8   7   8        0.34        1.00      0.68 o 
  -7   7   8      101.45      103.98      1.98 o 
  -6   7   8       86.33       88.88      2.56 o 
  -5   7   8      116.09      117.53      2.96 o 
  -4   7   8        5.03        4.14      1.05 o 
  -3   7   8      368.23      364.91      6.19 o 
  -2   7   8       48.63       45.64      2.68 o 
  -1   7   8       81.28       74.81      2.80 o 
   0   7   8       36.06       43.81      2.34 o 
   1   7   8        0.96        0.61      1.20 o 
   2   7   8       11.53       10.05      1.58 o 
  -9   8   8      103.71      104.04      3.21 o 
  -8   8   8       89.37       93.40      2.70 o 
  -7   8   8       62.62       62.31      2.25 o 
  -6   8   8        7.91        7.40      1.94 o 
  -5   8   8       15.17       10.60      1.31 o 
  -4   8   8        2.07        2.07      1.13 o 
  -3   8   8        2.65        0.34      1.08 o 
  -2   8   8      107.71      123.05      7.19 o 
  -1   8   8      145.23      154.97      3.63 o 
   0   8   8      115.10      120.51      3.93 o 
   1   8   8       82.38       87.70      2.80 o 
  -8   9   8       29.70       29.77      2.86 o 
  -7   9   8       40.03       35.51      1.95 o 
  -6   9   8       94.72      107.50      3.80 o 
  -5   9   8      114.37      110.33      3.16 o 
  -4   9   8       34.99       37.04      2.97 o 
  -3   9   8        0.41       -0.61      1.25 o 
  -2   9   8       52.55       44.65      3.07 o 
  -1   9   8       23.35       23.22      1.82 o 
   0   9   8       38.11       41.40      3.60 o 
  -6  10   8       11.15       13.16      2.01 o 
  -5  10   8        2.76        0.06      1.19 o 
  -4  10   8       49.44       50.76      4.36 o 
  -3  10   8        0.83        1.96      2.06 o 
  -3 -11   9        7.61        9.14      2.72 o 
  -2 -11   9        4.20        3.21      0.85 o 
  -1 -11   9        4.15        5.30      0.91 o 
   0 -11   9       38.19       40.34      1.60 o 
  -5 -10   9       23.51       32.34      2.11 o 
  -4 -10   9      100.75       98.07      2.20 o 
  -3 -10   9      139.56      157.39      2.83 o 
  -2 -10   9        2.32        2.33      0.77 o 
  -1 -10   9       86.16       79.70      1.93 o 
   0 -10   9      174.21      190.83      3.19 o 
   1 -10   9      182.38      182.55      4.33 o 
   2 -10   9       85.33       83.00      2.82 o 
  -7  -9   9      102.04       94.53      3.38 o 
  -6  -9   9       37.35       45.20      2.41 o 
  -5  -9   9      144.28      140.16      2.58 o 
  -4  -9   9      338.62      338.35      4.57 o 
  -3  -9   9       72.67       84.29      1.95 o 
  -2  -9   9        1.65        0.48      0.64 o 
  -1  -9   9       34.59       45.40      1.45 o 
   0  -9   9        2.75        2.20      0.74 o 
   1  -9   9       19.18       14.52      1.51 o 
   2  -9   9        0.17        0.30      1.14 o 
   3  -9   9        3.27        2.86      1.13 o 
  -8  -8   9       51.38       49.59      4.43 o 
  -7  -8   9        2.34        4.65      1.00 o 
  -6  -8   9        6.35        5.19      0.79 o 
  -5  -8   9        0.27        1.50      0.81 o 
  -4  -8   9       14.59       10.71      0.87 o 
  -3  -8   9      256.97      289.89      3.98 o 
  -2  -8   9       10.28       11.52      0.87 o 
  -1  -8   9        2.48        4.30      0.73 o 
   0  -8   9      145.11      160.74      2.69 o 
   1  -8   9       73.53       69.82      1.99 o 
   2  -8   9      258.43      281.62     11.16 o 
   3  -8   9       10.57       10.51      1.91 o 
   4  -8   9      100.88       95.04      4.29 o 
  -9  -7   9        1.58        2.20      1.18 o 
  -8  -7   9       53.20       63.50      1.73 o 
  -7  -7   9       54.18       59.52      1.63 o 
  -6  -7   9        1.40        0.37      0.63 o 
  -5  -7   9       24.67       27.50      1.14 o 
  -4  -7   9      390.94      418.62      5.15 o 
  -3  -7   9      251.62      239.24      3.38 o 
  -2  -7   9      151.45      142.07      2.38 o 
  -1  -7   9      173.08      182.21      2.77 o 
   0  -7   9      271.66      253.20      3.51 o 
   1  -7   9      232.93      228.37      3.44 o 
   2  -7   9       13.81       13.13      3.02 o 
   3  -7   9       37.71       38.39      1.99 o 
   4  -7   9        5.04        4.70      1.65 o 
   5  -7   9        0.27        0.72      1.80 o 
  -9  -6   9      126.13      128.10      2.46 o 
  -8  -6   9      184.13      163.63      2.76 o 
  -7  -6   9       50.57       53.08      1.50 o 
  -6  -6   9       29.39       21.39      1.00 o 
  -5  -6   9       77.58       74.46      1.66 o 
  -4  -6   9        0.25        1.35      0.58 o 
  -3  -6   9        5.82        3.72      0.87 o 
  -2  -6   9       31.48       35.09      1.13 o 
  -1  -6   9        1.25        2.46      0.61 o 
   0  -6   9       53.65       48.89      1.33 o 
   1  -6   9        1.63        2.82      0.65 o 
   2  -6   9       41.55       37.84      1.84 o 
   3  -6   9       14.82       16.17      1.32 o 
   4  -6   9       50.76       51.61      3.07 o 
   5  -6   9       42.26       41.44      2.80 o 
 -10  -5   9       33.95       32.57      1.37 o 
  -9  -5   9        2.79        5.14      0.80 o 
  -8  -5   9        8.33        4.04      0.74 o 
  -7  -5   9      223.29      225.20      3.26 o 
  -6  -5   9      222.03      225.03      3.22 o 
  -5  -5   9       42.61       41.33      1.24 o 
  -4  -5   9      668.53      654.24      7.32 o 
  -3  -5   9      370.61      354.43      4.88 o 
  -2  -5   9      422.28      430.81      5.13 o 
  -1  -5   9     1044.68     1030.84     10.89 o 
   0  -5   9       45.57       38.95      1.25 o 
   1  -5   9      467.71      471.15      5.55 o 
   2  -5   9        0.61       -0.78      0.78 o 
   3  -5   9       30.17       32.08      1.74 o 
   4  -5   9       60.72       61.46      2.67 o 
   5  -5   9       16.98       17.55      2.06 o 
 -11  -4   9       82.20       84.75      2.93 o 
 -10  -4   9       35.17       35.84      1.35 o 
  -9  -4   9      181.17      192.66      3.01 o 
  -8  -4   9      512.12      497.51      5.94 o 
  -7  -4   9      102.07      102.77      1.98 o 
  -6  -4   9        2.83        3.58      0.60 o 
  -5  -4   9      207.23      203.66      2.92 o 
  -4  -4   9       22.76       19.50      0.90 o 
  -3  -4   9       84.44       89.96      1.76 o 
  -2  -4   9      298.24      294.54      3.79 o 
  -1  -4   9        9.00       11.52      0.82 o 
   0  -4   9        3.26        7.03      1.74 o 
   1  -4   9      511.10      472.07      5.89 o 
   2  -4   9       12.88       14.66      1.39 o 
   3  -4   9       67.70       68.66      2.24 o 
   4  -4   9      173.59      171.96      3.84 o 
   5  -4   9       61.30       61.48      3.21 o 
 -11  -3   9        6.88        7.58      1.31 o 
 -10  -3   9        0.67       -0.06      1.02 o 
  -9  -3   9       60.64       61.82      1.58 o 
  -8  -3   9       38.07       31.07      1.18 o 
  -7  -3   9       68.84       59.74      1.51 o 
  -6  -3   9       94.66       84.06      1.71 o 
  -5  -3   9      282.26      300.28      3.88 o 
  -4  -3   9      395.97      403.57      4.86 o 
  -3  -3   9      252.74      237.45      3.23 o 
  -2  -3   9       54.29       55.19      2.35 o 
  -1  -3   9       54.26       44.29      1.25 o 
   0  -3   9      217.49      221.31      3.09 o 
   1  -3   9      223.48      206.42      2.95 o 
   2  -3   9       70.53       77.38      2.41 o 
   3  -3   9      163.17      146.73      3.29 o 
   4  -3   9      306.30      303.76      5.60 o 
   5  -3   9       51.42       56.94      2.12 o 
 -11  -2   9       38.82       42.84      2.21 o 
 -10  -2   9        5.31        5.75      0.87 o 
  -9  -2   9       18.08       21.47      1.04 o 
  -8  -2   9      333.74      329.87      4.27 o 
  -7  -2   9       66.48       66.27      1.57 o 
  -6  -2   9       61.68       50.09      1.82 o 
  -5  -2   9       97.58       92.98      1.58 o 
  -4  -2   9      193.87      198.34      2.51 o 
  -3  -2   9      679.91      669.11      6.62 o 
  -2  -2   9     2003.71     1997.32     20.17 o 
  -1  -2   9       66.77       68.66      1.56 o 
   0  -2   9      212.55      209.01      2.98 o 
   1  -2   9       12.95       11.00      0.76 o 
   2  -2   9        4.62        3.13      0.80 o 
   3  -2   9        0.40       -0.23      0.73 o 
   4  -2   9        9.21        6.21      1.27 o 
 -11  -1   9       62.72       60.23      1.98 o 
 -10  -1   9        0.96        0.69      0.89 o 
  -9  -1   9      132.83      133.24      2.07 o 
  -8  -1   9      173.05      159.14      2.59 o 
  -7  -1   9       94.17       97.10      2.20 o 
  -6  -1   9      130.59      135.93      2.02 o 
  -5  -1   9        0.97       -0.10      0.44 o 
  -4  -1   9       14.60       12.39      0.67 o 
  -3  -1   9      110.36       97.27      1.66 o 
  -2  -1   9        6.68        4.84      0.68 o 
  -1  -1   9       15.53       12.50      0.70 o 
   0  -1   9      283.03      263.44      3.17 o 
   1  -1   9       79.68       76.50      1.48 o 
   2  -1   9      106.91      103.79      4.95 o 
   3  -1   9      239.19      232.96      6.85 o 
   4  -1   9       24.98       23.11      2.21 o 
   5  -1   9        1.27        2.57      1.70 o 
 -12   0   9       10.71       12.35      1.23 o 
 -11   0   9       16.86       14.56      1.17 o 
 -10   0   9       13.20       12.17      1.05 o 
  -9   0   9      224.19      228.09      2.96 o 
  -8   0   9      749.59      719.62      7.20 o 
  -7   0   9      208.51      209.52      2.72 o 
  -6   0   9      212.94      222.96      2.84 o 
  -5   0   9      269.48      259.00      3.15 o 
  -4   0   9      249.23      251.69      3.09 o 
  -3   0   9      569.83      578.52      5.95 o 
  -2   0   9       83.49       75.73      1.85 o 
  -1   0   9       33.39       39.14      1.10 o 
   0   0   9      119.47      109.05      2.55 o 
   1   0   9       22.97       28.20      0.99 o 
   2   0   9       16.52       16.54      1.23 o 
   3   0   9       59.37       54.66      3.25 o 
   4   0   9       16.69       11.91      1.94 o 
   5   0   9       15.95        9.95      2.04 o 
 -12   1   9       54.52       55.43      2.70 o 
 -11   1   9       40.06       37.42      1.69 o 
 -10   1   9       34.68       36.53      1.61 o 
  -9   1   9      241.81      234.32      3.04 o 
  -8   1   9       57.08       63.94      1.44 o 
  -7   1   9       49.42       36.88      1.12 o 
  -6   1   9       61.08       56.52      1.31 o 
  -5   1   9       45.73       50.58      1.25 o 
  -4   1   9        4.27        4.53      0.57 o 
  -3   1   9       75.04       78.73      1.56 o 
  -2   1   9        2.16        1.55      0.59 o 
  -1   1   9       59.03       55.30      1.79 o 
   0   1   9       95.94      104.00      2.63 o 
   1   1   9       13.84        7.81      1.14 o 
   2   1   9        3.74        8.94      1.14 o 
   3   1   9      255.31      236.07      7.25 o 
   4   1   9      205.17      194.95      6.56 o 
   5   1   9       52.10       44.71      3.25 o 
 -12   2   9        0.02       -1.49      1.49 o 
 -11   2   9       13.94       12.67      1.17 o 
 -10   2   9       59.02       58.80      2.35 o 
  -9   2   9       75.14       67.33      1.53 o 
  -8   2   9      436.74      422.13      4.73 o 
  -7   2   9      101.52      103.34      1.85 o 
  -6   2   9       31.26       33.42      1.12 o 
  -5   2   9      349.09      354.07      4.11 o 
  -4   2   9      189.69      182.43      2.56 o 
  -3   2   9       51.22       45.20      1.23 o 
  -2   2   9      135.99      137.58      2.13 o 
  -1   2   9      739.83      742.91      8.66 o 
   0   2   9      558.25      559.94      8.23 o 
   1   2   9      182.54      180.54      3.75 o 
   2   2   9      205.76      195.73      4.01 o 
   3   2   9       34.45       33.27      2.82 o 
   4   2   9        0.15        0.47      1.55 o 
   5   2   9        0.22       -1.33      1.59 o 
 -11   3   9       20.59       23.25      1.46 o 
 -10   3   9       25.68       20.39      1.32 o 
  -9   3   9      695.13      691.93      7.16 o 
  -8   3   9      701.31      672.32      6.99 o 
  -7   3   9       31.19       29.76      1.12 o 
  -6   3   9        6.82       13.38      0.83 o 
  -5   3   9      460.36      446.04      4.98 o 
  -4   3   9      627.31      645.88      6.72 o 
  -3   3   9       22.16       21.24      0.93 o 
  -2   3   9       76.47       71.45      2.03 o 
  -1   3   9      161.07      152.85      3.22 o 
   0   3   9        5.22        5.40      0.99 o 
   1   3   9        3.83        4.36      0.98 o 
   2   3   9       10.72        7.49      1.09 o 
   3   3   9        6.77        9.85      2.06 o 
   4   3   9       67.11       70.54      4.07 o 
 -11   4   9        7.33        7.50      1.29 o 
 -10   4   9       22.44       21.47      1.62 o 
  -9   4   9        0.59       -0.68      0.68 o 
  -8   4   9       75.89       75.30      1.71 o 
  -7   4   9       11.56        9.62      1.16 o 
  -6   4   9        0.43        2.57      1.07 o 
  -5   4   9       17.87       18.85      0.93 o 
  -4   4   9        5.61        6.67      0.73 o 
  -3   4   9       43.85       48.79      1.84 o 
  -2   4   9      119.17      102.71      2.67 o 
  -1   4   9       98.27       96.90      2.59 o 
   0   4   9      261.15      247.16      4.59 o 
   1   4   9      157.63      165.03      3.59 o 
   2   4   9       18.04       19.42      1.43 o 
   3   4   9       35.21       34.23      2.01 o 
 -11   5   9        4.15        3.87      1.23 o 
 -10   5   9        8.31        9.27      1.46 o 
  -9   5   9      189.25      190.82      3.82 o 
  -8   5   9      588.64      589.82      6.42 o 
  -7   5   9      241.14      228.70      3.19 o 
  -6   5   9       15.22       12.63      0.86 o 
  -5   5   9       63.67       66.51      1.52 o 
  -4   5   9       36.03       38.91      1.80 o 
  -3   5   9       13.97       12.41      1.29 o 
  -2   5   9       39.55       37.89      1.85 o 
  -1   5   9      147.75      143.45      3.33 o 
   0   5   9       89.54       86.62      2.57 o 
   1   5   9       20.67       19.76      1.53 o 
   2   5   9        0.08       -0.11      1.36 o 
   3   5   9        8.00        9.71      1.48 o 
 -10   6   9       48.75       48.51      1.86 o 
  -9   6   9       16.58       21.55      1.34 o 
  -8   6   9       15.25       14.55      0.99 o 
  -7   6   9        1.36       -0.62      0.64 o 
  -6   6   9        0.03       -0.66      0.66 o 
  -5   6   9       22.99       24.49      2.27 o 
  -4   6   9      168.41      172.47      3.73 o 
  -3   6   9      242.19      243.64      4.70 o 
  -2   6   9       68.22       73.45      2.48 o 
  -1   6   9       63.82       69.40      2.47 o 
   0   6   9       18.73       23.89      1.72 o 
   1   6   9        2.54        2.32      1.13 o 
   2   6   9       28.71       30.98      3.32 o 
  -9   7   9      133.38      129.95      4.28 o 
  -8   7   9      194.26      199.17      3.62 o 
  -7   7   9      175.48      175.56      3.10 o 
  -6   7   9       82.16       90.56      2.63 o 
  -5   7   9       18.63       18.45      1.50 o 
  -4   7   9        1.16        1.28      1.03 o 
  -3   7   9        5.35        8.44      1.72 o 
  -2   7   9       67.30       69.79      2.51 o 
  -1   7   9      154.05      158.41      3.86 o 
   0   7   9      136.08      149.70      3.81 o 
   1   7   9       19.04       20.10      1.73 o 
  -8   8   9       44.83       43.61      2.67 o 
  -7   8   9       25.74       27.17      1.69 o 
  -6   8   9       86.45       93.56      3.03 o 
  -5   8   9       11.30        9.77      1.35 o 
  -4   8   9       11.45        9.02      1.95 o 
  -3   8   9        8.83        8.97      1.42 o 
  -2   8   9        7.18        8.09      2.22 o 
  -1   8   9        0.03        0.70      1.15 o 
   0   8   9        6.59       10.60      2.45 o 
  -6   9   9       43.47       46.76      2.22 o 
  -5   9   9      284.71      302.86      5.79 o 
  -4   9   9      114.98      108.16      4.73 o 
  -3   9   9        7.10        9.87      2.19 o 
  -4 -10  10        2.97        3.91      0.99 o 
  -3 -10  10       19.16       17.94      1.16 o 
  -2 -10  10       39.56       39.26      1.53 o 
  -1 -10  10        0.48        1.08      0.80 o 
   0 -10  10        6.03        2.84      1.14 o 
  -6  -9  10       33.10       40.41      1.99 o 
  -5  -9  10       10.03       10.30      0.99 o 
  -4  -9  10      116.11      102.55      2.23 o 
  -3  -9  10       31.52       39.79      1.48 o 
  -2  -9  10      116.71      103.45      2.20 o 
  -1  -9  10      150.69      169.45      2.91 o 
   0  -9  10      169.64      164.39      2.87 o 
   1  -9  10      156.51      164.53      4.08 o 
   2  -9  10      132.43      146.73      5.39 o 
  -7  -8  10      156.42      170.51      3.00 o 
  -6  -8  10       66.08       77.94      1.93 o 
  -5  -8  10       51.78       48.71      1.53 o 
  -4  -8  10       14.20       20.37      1.11 o 
  -3  -8  10      206.80      181.48      2.97 o 
  -2  -8  10      208.11      218.92      3.32 o 
  -1  -8  10      146.07      154.83      2.68 o 
   0  -8  10       29.82       26.37      1.45 o 
   1  -8  10       36.25       33.18      1.91 o 
   2  -8  10       22.98       32.07      4.51 o 
   3  -8  10       16.50       14.08      1.96 o 
  -8  -7  10       48.07       45.99      1.59 o 
  -7  -7  10        3.24        3.36      0.78 o 
  -6  -7  10        0.38        1.85      0.74 o 
  -5  -7  10        0.44        1.26      0.68 o 
  -4  -7  10       46.73       49.39      1.47 o 
  -3  -7  10       12.28        9.99      0.88 o 
  -2  -7  10        1.29        1.31      0.66 o 
  -1  -7  10        2.33        0.66      0.60 o 
   0  -7  10        0.70        0.67      0.61 o 
   1  -7  10       86.98       84.53      2.71 o 
   2  -7  10        9.63       11.95      2.02 o 
   3  -7  10       55.72       50.62      2.24 o 
  -9  -6  10        5.72        5.86      0.89 o 
  -8  -6  10        3.89        1.41      0.74 o 
  -7  -6  10      221.48      223.76      3.38 o 
  -6  -6  10       22.25       22.81      1.31 o 
  -5  -6  10       82.56       78.38      1.75 o 
  -4  -6  10        6.76        8.73      0.79 o 
  -3  -6  10      232.74      203.06      3.50 o 
  -2  -6  10      431.25      447.58      5.43 o 
  -1  -6  10        5.36        2.08      0.67 o 
   0  -6  10      155.03      161.28      2.76 o 
   1  -6  10        2.86        3.91      1.06 o 
   2  -6  10       23.82       19.92      2.02 o 
   3  -6  10        0.36       -0.05      0.95 o 
   4  -6  10       11.60       14.31      2.38 o 
 -10  -5  10       24.90       32.81      1.41 o 
  -9  -5  10       43.29       42.18      1.49 o 
  -8  -5  10      197.89      217.34      3.30 o 
  -7  -5  10        3.14        1.91      0.67 o 
  -6  -5  10        1.79       -0.61      0.61 o 
  -5  -5  10       22.32       14.41      0.91 o 
  -4  -5  10        1.87        1.29      0.61 o 
  -3  -5  10        7.96        7.74      0.73 o 
  -2  -5  10        6.63        8.52      0.82 o 
  -1  -5  10      136.25      132.06      2.29 o 
   0  -5  10      165.46      147.78      2.46 o 
   1  -5  10       59.31       59.90      1.74 o 
   2  -5  10       26.19       21.94      1.48 o 
   3  -5  10       57.71       64.09      2.30 o 
   4  -5  10       39.82       39.01      3.70 o 
 -10  -4  10        5.96        5.95      0.86 o 
  -9  -4  10        8.03        7.77      0.82 o 
  -8  -4  10       98.15       87.35      1.94 o 
  -7  -4  10      194.74      193.71      3.00 o 
  -6  -4  10      246.03      245.98      3.49 o 
  -5  -4  10      254.56      248.07      3.46 o 
  -4  -4  10      192.50      177.42      2.75 o 
  -3  -4  10      255.55      253.11      3.50 o 
  -2  -4  10      266.33      259.88      3.59 o 
  -1  -4  10       23.17       24.15      1.06 o 
   0  -4  10      132.48      133.19      2.30 o 
   1  -4  10      169.17      170.53      2.69 o 
   2  -4  10      104.17       91.98      2.86 o 
   3  -4  10      103.37      103.18      2.91 o 
   4  -4  10       24.31       20.92      1.46 o 
 -11  -3  10       73.10       74.65      2.83 o 
 -10  -3  10       23.15       24.80      1.17 o 
  -9  -3  10      101.53       99.76      2.06 o 
  -8  -3  10      696.40      668.90      7.66 o 
  -7  -3  10        8.97       14.00      1.00 o 
  -6  -3  10        9.14        9.35      0.82 o 
  -5  -3  10        0.49        0.49      0.56 o 
  -4  -3  10       21.98       20.60      1.51 o 
  -3  -3  10      929.13      924.65     10.01 o 
  -2  -3  10       19.04       20.46      1.00 o 
  -1  -3  10      146.06      150.50      2.82 o 
   0  -3  10       35.77       37.56      1.43 o 
   1  -3  10       36.85       31.39      1.22 o 
   2  -3  10       16.14       19.69      1.33 o 
   3  -3  10       50.45       44.11      2.12 o 
   4  -3  10       17.16       18.85      1.85 o 
 -11  -2  10        4.30        2.67      1.20 o 
 -10  -2  10       29.02       28.05      1.23 o 
  -9  -2  10      170.21      165.35      2.74 o 
  -8  -2  10        8.14        7.16      1.16 o 
  -7  -2  10        2.59        3.54      0.95 o 
  -6  -2  10        0.22       -0.61      0.61 o 
  -5  -2  10        0.23        0.61      0.63 o 
  -4  -2  10        5.19        5.69      0.71 o 
  -3  -2  10      566.28      542.62      6.35 o 
  -2  -2  10       72.22       66.15      1.67 o 
  -1  -2  10      182.92      166.97      2.67 o 
   0  -2  10      306.70      306.91      4.06 o 
   1  -2  10      147.59      151.83      2.51 o 
   2  -2  10      140.89      134.24      3.15 o 
   3  -2  10       56.97       54.85      2.05 o 
 -11  -1  10       50.30       50.62      4.35 o 
 -10  -1  10        7.13        8.21      0.76 o 
  -9  -1  10      139.56      137.93      2.18 o 
  -8  -1  10     1150.68     1070.93     10.30 o 
  -7  -1  10      970.09      978.24      9.48 o 
  -6  -1  10      206.38      213.15      2.81 o 
  -5  -1  10       22.26       23.79      0.96 o 
  -4  -1  10      219.15      241.26      3.06 o 
  -3  -1  10      259.06      250.07      3.15 o 
  -2  -1  10       67.14       57.27      1.37 o 
  -1  -1  10       86.58       79.46      2.65 o 
   0  -1  10      203.30      208.77      2.80 o 
   1  -1  10       19.62       19.03      0.97 o 
   2  -1  10       49.74       47.91      1.86 o 
 -11   0  10       30.40       33.51      1.58 o 
 -10   0  10        0.98       -0.27      0.79 o 
  -9   0  10       57.13       56.40      1.40 o 
  -8   0  10        6.55        4.48      0.74 o 
  -7   0  10        6.21        5.85      0.75 o 
  -6   0  10       94.75       89.76      1.72 o 
  -5   0  10      161.25      160.47      2.38 o 
  -4   0  10      368.92      376.02      4.30 o 
  -3   0  10      565.93      575.25      6.05 o 
  -2   0  10      114.69      106.66      2.23 o 
  -1   0  10        2.11        3.58      0.61 o 
   0   0  10       30.62       24.91      1.01 o 
   1   0  10       44.44       56.16      1.98 o 
   2   0  10      136.06      123.56      4.88 o 
   3   0  10        1.61       -0.78      1.43 o 
   4   0  10      127.62      112.98      4.86 o 
 -11   1  10       43.72       43.80      1.82 o 
 -10   1  10        0.33        0.08      1.00 o 
  -9   1  10      120.24      128.66      2.15 o 
  -8   1  10      359.99      347.41      4.12 o 
  -7   1  10      385.19      363.89      4.26 o 
  -6   1  10      615.51      613.60      6.43 o 
  -5   1  10       11.07       14.82      0.87 o 
  -4   1  10      240.47      239.77      3.15 o 
  -3   1  10        0.74        2.95      0.63 o 
  -2   1  10      124.93      124.02      2.09 o 
  -1   1  10      309.24      313.34      3.81 o 
   0   1  10      177.02      179.88      3.71 o 
   1   1  10      287.31      293.27      5.13 o 
   2   1  10        0.08       -0.25      1.08 o 
   3   1  10       38.25       37.07      3.17 o 
   4   1  10       17.34       17.61      2.45 o 
 -11   2  10       52.95       53.25      1.98 o 
 -10   2  10       36.30       36.86      1.63 o 
  -9   2  10       86.24       85.77      1.91 o 
  -8   2  10      229.09      230.31      3.14 o 
  -7   2  10      385.03      391.08      4.56 o 
  -6   2  10        1.52        1.00      0.76 o 
  -5   2  10        3.41        3.05      0.65 o 
  -4   2  10        6.56        5.11      1.00 o 
  -3   2  10      494.62      480.93      5.86 o 
  -2   2  10      118.18      126.03      2.13 o 
  -1   2  10       12.58       11.59      1.25 o 
   0   2  10       94.99      100.93      2.80 o 
   1   2  10        5.83        8.81      1.21 o 
   2   2  10       31.46       35.07      2.24 o 
   3   2  10       43.55       43.99      3.33 o 
 -11   3  10        4.38        2.21      1.16 o 
 -10   3  10       18.63       22.62      1.83 o 
  -9   3  10       70.58       66.07      1.62 o 
  -8   3  10       56.20       57.40      1.55 o 
  -7   3  10        3.80        4.18      0.75 o 
  -6   3  10      131.72      148.26      2.40 o 
  -5   3  10       68.07       61.86      1.52 o 
  -4   3  10      346.89      351.93      4.25 o 
  -3   3  10       81.86       64.08      5.58 o 
  -2   3  10       20.41       22.88      1.55 o 
  -1   3  10      256.87      254.92      4.86 o 
   0   3  10      109.27      118.75      3.18 o 
   1   3  10      143.17      140.94      3.54 o 
   2   3  10       19.53       19.97      3.29 o 
   3   3  10       18.35       26.07      2.82 o 
 -11   4  10       26.07       24.97      2.66 o 
 -10   4  10       71.00       61.96      2.08 o 
  -9   4  10      271.33      284.41      3.75 o 
  -8   4  10      305.69      260.65      3.54 o 
  -7   4  10      596.31      588.90      6.43 o 
  -6   4  10       86.35       88.54      1.87 o 
  -5   4  10      141.24      132.50      2.27 o 
  -4   4  10        0.88        1.31      1.05 o 
  -3   4  10       22.84       18.88      1.50 o 
  -2   4  10       84.13       83.01      3.26 o 
  -1   4  10       51.24       46.10      1.97 o 
   0   4  10       41.93       41.43      1.91 o 
   1   4  10        0.03       -0.92      0.92 o 
   2   4  10        2.29        2.16      1.23 o 
 -10   5  10       12.09       11.36      1.21 o 
  -9   5  10        1.02        0.86      0.80 o 
  -8   5  10       12.37       12.21      0.97 o 
  -7   5  10       12.43        9.16      0.87 o 
  -6   5  10        1.21       -0.63      0.63 o 
  -5   5  10       69.32       73.63      3.03 o 
  -4   5  10      703.72      664.52     16.27 o 
  -3   5  10      106.47      107.60      2.89 o 
  -2   5  10       16.08       16.12      1.44 o 
  -1   5  10       25.13       24.45      1.60 o 
   0   5  10       52.48       60.68      2.31 o 
   1   5  10       26.44       29.68      1.84 o 
  -9   6  10       56.21       67.37      1.94 o 
  -8   6  10      109.09      102.29      2.13 o 
  -7   6  10      194.19      195.56      3.02 o 
  -6   6  10       57.61       61.73      2.46 o 
  -5   6  10       97.24      100.99      2.97 o 
  -4   6  10      187.93      199.41      4.95 o 
  -3   6  10        8.60        6.54      1.26 o 
  -2   6  10       17.65       16.16      1.50 o 
  -1   6  10       99.70      115.31      5.07 o 
   0   6  10       87.40       84.90      4.03 o 
  -8   7  10       25.53       22.83      1.76 o 
  -7   7  10        0.40        1.20      1.18 o 
  -6   7  10        0.49        0.19      1.03 o 
  -5   7  10       10.92        9.97      1.36 o 
  -4   7  10       89.37       92.22      2.88 o 
  -3   7  10       45.60       45.50      2.19 o 
  -2   7  10       76.21       77.47      2.78 o 
  -1   7  10       75.22       79.21      2.82 o 
  -7   8  10      122.45      115.01      4.07 o 
  -6   8  10      200.05      216.10      4.58 o 
  -5   8  10      334.27      345.64      6.28 o 
  -4   8  10      122.17      129.16      5.03 o 
  -3   8  10        4.09        9.03      2.15 o 
  -5  -9  11        0.46        0.47      0.84 o 
  -4  -9  11        1.70        3.08      0.86 o 
  -3  -9  11       35.91       27.42      1.31 o 
  -2  -9  11       38.49       48.16      2.08 o 
  -1  -9  11        6.77        6.00      1.25 o 
   0  -9  11        7.83        7.11      1.56 o 
  -6  -8  11       72.33       83.27      2.07 o 
  -5  -8  11      111.21       99.55      2.21 o 
  -4  -8  11       36.23       43.20      1.51 o 
  -3  -8  11      121.63      107.88      2.24 o 
  -2  -8  11       56.55       61.78      2.06 o 
  -1  -8  11        0.75       -0.67      0.67 o 
   0  -8  11        3.61        3.49      0.80 o 
   1  -8  11       35.33       45.81      3.11 o 
  -8  -7  11       49.08       40.98      2.04 o 
  -7  -7  11       55.03       75.48      1.95 o 
  -6  -7  11      168.67      152.74      2.74 o 
  -5  -7  11        1.86        7.42      0.88 o 
  -4  -7  11        0.34       -0.55      0.64 o 
  -3  -7  11       55.09       50.84      1.63 o 
  -2  -7  11      129.46      136.90      2.51 o 
  -1  -7  11        6.87        3.04      0.75 o 
   0  -7  11        0.23        0.03      0.72 o 
   1  -7  11       55.12       52.26      2.28 o 
   2  -7  11        5.48        3.68      1.12 o 
  -8  -6  11       54.27       63.52      1.80 o 
  -7  -6  11       22.88       21.49      1.18 o 
  -6  -6  11       26.61       23.43      1.12 o 
  -5  -6  11        0.89       -0.63      0.64 o 
  -4  -6  11       13.02        7.38      0.83 o 
  -3  -6  11        1.90        2.17      0.68 o 
  -2  -6  11        0.24       -0.39      0.72 o 
  -1  -6  11        0.54       -0.63      0.63 o 
   0  -6  11       10.74        9.55      0.86 o 
   1  -6  11       37.54       35.82      2.08 o 
   2  -6  11       58.69       63.25      2.40 o 
  -9  -5  11       16.03       16.19      1.07 o 
  -8  -5  11      101.28      103.56      2.21 o 
  -7  -5  11      196.75      197.81      3.17 o 
  -6  -5  11      453.29      419.95      5.34 o 
  -5  -5  11      103.35      114.27      2.22 o 
  -4  -5  11       29.08       29.13      1.19 o 
  -3  -5  11      188.14      180.32      3.18 o 
  -2  -5  11        2.58        3.34      0.72 o 
  -1  -5  11        1.20       -1.15      1.15 o 
   0  -5  11       46.99       50.59      1.64 o 
   1  -5  11      131.68      126.83      3.99 o 
   2  -5  11       50.54       53.53      3.02 o 
   3  -5  11       18.38       15.38      1.42 o 
 -10  -4  11        5.36        6.67      0.92 o 
  -9  -4  11       51.84       43.55      1.51 o 
  -8  -4  11       44.22       50.46      1.60 o 
  -7  -4  11      333.53      302.66      4.19 o 
  -6  -4  11        2.06        2.99      0.82 o 
  -5  -4  11       68.88       58.08      1.55 o 
  -4  -4  11       35.03       32.53      1.27 o 
  -3  -4  11       67.93       69.77      1.72 o 
  -2  -4  11       83.44       81.89      1.83 o 
  -1  -4  11      149.58      146.24      2.52 o 
   0  -4  11       10.26        9.65      0.86 o 
   1  -4  11       58.12       59.94      4.61 o 
   2  -4  11      140.82      128.04      3.25 o 
   3  -4  11       27.39       28.95      1.76 o 
 -10  -3  11        4.75        4.08      0.83 o 
  -9  -3  11       60.80       53.76      1.62 o 
  -8  -3  11       33.40       31.07      1.30 o 
  -7  -3  11      102.58      103.58      2.16 o 
  -6  -3  11      305.74      291.59      4.05 o 
  -5  -3  11      176.64      174.60      2.84 o 
  -4  -3  11      325.52      319.99      4.30 o 
  -3  -3  11      148.85      149.21      2.58 o 
  -2  -3  11      281.49      277.30      3.87 o 
  -1  -3  11      103.09      106.54      2.14 o 
   0  -3  11        6.78        5.24      0.77 o 
   1  -3  11       98.70      104.70      2.34 o 
   2  -3  11       79.31       76.46      2.46 o 
   3  -3  11        3.56        5.33      1.04 o 
 -10  -2  11       52.27       55.31      1.66 o 
  -9  -2  11       64.80       61.71      1.70 o 
  -8  -2  11      126.87      127.35      2.41 o 
  -7  -2  11      567.62      573.48      6.85 o 
  -6  -2  11      387.72      376.13      4.91 o 
  -5  -2  11       10.24        8.29      0.86 o 
  -4  -2  11       21.59       18.98      1.07 o 
  -3  -2  11      181.30      160.96      2.72 o 
  -2  -2  11       16.92       17.98      1.06 o 
  -1  -2  11       61.29       64.02      1.66 o 
   0  -2  11       31.10       29.74      1.21 o 
   1  -2  11       29.77       29.71      1.25 o 
   2  -2  11        0.40       -0.38      1.51 o 
 -11  -1  11        4.35        2.31      1.80 o 
 -10  -1  11       89.42       86.28      2.35 o 
  -9  -1  11       34.94       37.37      1.43 o 
  -8  -1  11        5.89        4.60      0.84 o 
  -7  -1  11       78.46       72.09      1.85 o 
  -6  -1  11        9.67        9.43      0.97 o 
  -5  -1  11      183.70      185.59      3.04 o 
  -4  -1  11      399.73      413.97      5.31 o 
  -3  -1  11      276.78      251.15      3.67 o 
  -2  -1  11      159.43      171.64      2.86 o 
  -1  -1  11       54.78       53.22      1.55 o 
   0  -1  11       21.93       30.25      1.24 o 
   1  -1  11      167.13      160.64      3.45 o 
 -11   0  11       14.17       11.46      2.17 o 
 -10   0  11       61.90       67.49      1.63 o 
  -9   0  11       96.66       91.96      1.83 o 
  -8   0  11      164.88      160.35      2.48 o 
  -7   0  11      537.39      530.70      5.77 o 
  -6   0  11       66.10       66.00      1.56 o 
  -5   0  11      459.03      479.54      5.32 o 
  -4   0  11       71.32       65.60      1.56 o 
  -3   0  11        0.41       -0.21      0.62 o 
  -2   0  11       22.88       26.10      1.09 o 
  -1   0  11       59.20       61.10      1.50 o 
   0   0  11       75.07       86.62      2.01 o 
   1   0  11       12.19       12.48      1.65 o 
 -11   1  11       23.53       27.66      2.07 o 
 -10   1  11       26.63       25.70      1.27 o 
  -9   1  11        0.71        0.18      0.63 o 
  -8   1  11       18.36       14.45      0.93 o 
  -7   1  11       45.62       39.61      1.34 o 
  -6   1  11       50.53       38.39      1.33 o 
  -5   1  11       37.96       34.12      1.24 o 
  -4   1  11      303.03      305.01      3.84 o 
  -3   1  11      708.45      712.83      7.63 o 
  -2   1  11       69.59       63.03      1.57 o 
  -1   1  11       30.87       30.26      1.79 o 
   0   1  11        2.10        6.34      1.15 o 
   1   1  11       64.81       71.73      2.41 o 
   2   1  11       12.92       20.00      2.43 o 
 -10   2  11       34.55       31.26      1.38 o 
  -9   2  11       38.82       39.37      1.32 o 
  -8   2  11        8.71        9.67      0.87 o 
  -7   2  11      586.01      577.24      6.29 o 
  -6   2  11        0.84       -0.52      0.89 o 
  -5   2  11      310.87      336.85      4.29 o 
  -4   2  11      612.70      609.89      6.59 o 
  -3   2  11      229.41      235.79      3.28 o 
  -2   2  11       52.99       43.84      2.01 o 
  -1   2  11        0.72       -0.86      0.86 o 
   0   2  11      201.88      199.06      5.19 o 
   1   2  11       37.38       45.39      2.12 o 
   2   2  11        1.79        4.64      1.92 o 
 -10   3  11      129.08      132.56      2.60 o 
  -9   3  11        5.54        6.52      0.84 o 
  -8   3  11      428.99      426.59      5.05 o 
  -7   3  11      178.53      175.27      2.77 o 
  -6   3  11      125.92      122.96      2.24 o 
  -5   3  11        0.60        2.12      0.75 o 
  -4   3  11        0.29       -0.50      0.64 o 
  -3   3  11       10.54       10.63      1.37 o 
  -2   3  11       32.39       32.85      1.86 o 
  -1   3  11       14.98       12.02      1.40 o 
   0   3  11        5.02        7.67      1.32 o 
   1   3  11       37.60       41.75      3.03 o 
 -10   4  11       13.10        8.63      1.16 o 
  -9   4  11        0.27       -0.13      0.73 o 
  -8   4  11        4.91        7.52      1.05 o 
  -7   4  11      138.11      132.41      2.41 o 
  -6   4  11       26.59       28.33      1.33 o 
  -5   4  11      197.38      187.28      3.31 o 
  -4   4  11      361.58      380.99      7.78 o 
  -3   4  11       65.81       67.75      2.55 o 
  -2   4  11      103.52      102.14      3.09 o 
  -1   4  11       30.86       33.72      2.10 o 
   0   4  11       46.70       49.43      3.56 o 
   1   4  11       44.70       49.69      2.42 o 
  -9   5  11       16.60       11.93      1.02 o 
  -8   5  11       85.04       89.01      2.02 o 
  -7   5  11      131.99      131.85      2.47 o 
  -6   5  11      217.78      218.02      4.57 o 
  -5   5  11      128.09      127.44      3.45 o 
  -4   5  11       19.07       17.75      1.65 o 
  -3   5  11      103.14      106.47      3.22 o 
  -2   5  11       11.58       21.57      2.18 o 
  -1   5  11       13.26       11.27      1.84 o 
   0   5  11        1.43        2.42      1.16 o 
  -8   6  11        1.27        0.65      0.77 o 
  -7   6  11        2.04        3.06      1.25 o 
  -6   6  11        1.04        1.35      1.56 o 
  -5   6  11       86.17       83.10      2.92 o 
  -4   6  11       60.76       60.49      3.08 o 
  -3   6  11       76.87       81.33      2.70 o 
  -2   6  11       63.23       66.56      4.19 o 
  -1   6  11       80.98       82.49      4.48 o 
  -6   7  11      189.79      194.24      6.05 o 
  -5   7  11      166.14      168.36      4.57 o 
  -4   7  11       22.19       29.32      3.02 o 
  -4  -8  12        0.40        0.30      0.90 o 
  -3  -8  12        4.64        6.68      1.01 o 
  -2  -8  12        6.36        7.03      1.10 o 
  -6  -7  12        7.87        7.42      1.07 o 
  -5  -7  12       12.27       14.00      1.03 o 
  -4  -7  12       11.71       13.40      1.05 o 
  -3  -7  12       57.19       59.25      1.75 o 
  -2  -7  12      169.95      188.65      3.15 o 
  -1  -7  12       63.01       62.13      2.05 o 
   0  -7  12       22.65       22.00      1.56 o 
  -7  -6  12       61.53       51.70      1.64 o 
  -6  -6  12      134.24      127.53      2.52 o 
  -5  -6  12      188.31      193.76      3.16 o 
  -4  -6  12       39.19       34.44      1.37 o 
  -3  -6  12       18.93       23.19      1.19 o 
  -2  -6  12        3.22        4.16      0.81 o 
  -1  -6  12       21.55       21.03      1.14 o 
   0  -6  12       20.63       20.22      1.28 o 
   1  -6  12        6.40        6.35      1.21 o 
  -8  -5  12        1.30        0.18      0.81 o 
  -7  -5  12       17.69       17.94      1.15 o 
  -6  -5  12       12.47       15.20      1.10 o 
  -5  -5  12        3.05        4.30      0.82 o 
  -4  -5  12        4.73        5.70      0.82 o 
  -3  -5  12      184.41      173.86      2.90 o 
  -2  -5  12      277.39      280.95      4.01 o 
  -1  -5  12       46.91       46.66      1.65 o 
   0  -5  12        1.08        1.13      0.69 o 
   1  -5  12       30.47       27.36      1.66 o 
  -9  -4  12       57.54       54.38      1.73 o 
  -8  -4  12      141.00      144.57      2.70 o 
  -7  -4  12      128.64      121.91      2.46 o 
  -6  -4  12       58.00       58.83      1.73 o 
  -5  -4  12      118.00      120.73      2.37 o 
  -4  -4  12      236.64      235.81      3.54 o 
  -3  -4  12      228.63      228.30      3.46 o 
  -2  -4  12       86.13       84.30      1.98 o 
  -1  -4  12       10.38       11.07      1.08 o 
   0  -4  12        8.99       11.78      0.93 o 
   1  -4  12        3.77        3.83      1.01 o 
   2  -4  12        0.30       -0.44      0.89 o 
  -9  -3  12       17.18       22.21      1.24 o 
  -8  -3  12       52.37       48.72      1.60 o 
  -7  -3  12      132.58      121.21      2.41 o 
  -6  -3  12       12.56       14.19      1.02 o 
  -5  -3  12        0.22        0.43      0.74 o 
  -4  -3  12        8.98        7.74      1.13 o 
  -3  -3  12      184.34      195.66      3.16 o 
  -2  -3  12      107.99      100.08      2.14 o 
  -1  -3  12        0.17       -0.70      0.70 o 
   0  -3  12        0.10       -0.64      0.64 o 
   1  -3  12        3.97        7.09      1.09 o 
   2  -3  12       50.01       45.72      4.72 o 
 -10  -2  12       19.20       18.09      1.34 o 
  -9  -2  12        2.24        2.03      0.84 o 
  -8  -2  12        0.48       -0.72      0.72 o 
  -7  -2  12       11.55       13.65      1.06 o 
  -6  -2  12        0.49       -0.27      0.75 o 
  -5  -2  12        1.21       -0.24      0.90 o 
  -4  -2  12       54.99       59.75      1.71 o 
  -3  -2  12      445.19      444.71      5.69 o 
  -2  -2  12      427.38      405.98      5.28 o 
  -1  -2  12       76.83       82.18      1.97 o 
   0  -2  12       40.99       46.93      2.16 o 
   1  -2  12       77.75       75.68      2.47 o 
 -10  -1  12       79.74       78.66      2.28 o 
  -9  -1  12       27.66       26.40      1.31 o 
  -8  -1  12       59.33       62.96      1.83 o 
  -7  -1  12      376.45      360.61      4.93 o 
  -6  -1  12      584.83      572.21      6.99 o 
  -5  -1  12      210.92      227.76      3.57 o 
  -4  -1  12       89.51       96.57      2.20 o 
  -3  -1  12       80.22       91.79      2.15 o 
  -2  -1  12       20.11       16.74      1.54 o 
  -1  -1  12        0.05       -0.26      0.75 o 
   0  -1  12        2.99        2.59      0.80 o 
 -10   0  12        3.10        3.57      1.07 o 
  -9   0  12       11.50       12.25      1.05 o 
  -8   0  12        0.44       -0.80      0.80 o 
  -7   0  12       34.47       29.78      1.38 o 
  -6   0  12       10.29       10.49      1.39 o 
  -5   0  12      107.62      102.51      2.30 o 
  -4   0  12      166.31      178.43      3.11 o 
  -3   0  12       55.50       51.89      1.70 o 
  -2   0  12      109.02      117.99      2.44 o 
  -1   0  12      113.41      118.20      2.86 o 
   0   0  12        8.79        9.18      1.60 o 
   1   0  12       17.99       22.56      2.84 o 
 -10   1  12      110.71      111.04      2.38 o 
  -9   1  12        3.18        2.50      0.92 o 
  -8   1  12       50.45       54.69      1.55 o 
  -7   1  12       21.56       23.98      1.49 o 
  -6   1  12      280.51      295.71      3.86 o 
  -5   1  12      201.30      210.42      3.08 o 
  -4   1  12       84.55       81.02      1.82 o 
  -3   1  12       57.07       56.61      1.56 o 
  -2   1  12       30.46       37.96      1.90 o 
  -1   1  12       45.07       44.92      2.07 o 
   0   1  12        4.63        6.02      1.18 o 
   1   1  12        0.02        1.00      1.96 o 
 -10   2  12       10.16       11.54      1.12 o 
  -9   2  12        7.32        9.42      0.95 o 
  -8   2  12       11.64       13.43      1.01 o 
  -7   2  12       21.70       22.65      1.14 o 
  -6   2  12       32.65       36.39      1.37 o 
  -5   2  12        4.91        4.46      1.17 o 
  -4   2  12       61.02       61.32      1.62 o 
  -3   2  12       21.87       22.78      1.65 o 
  -2   2  12       38.76       34.42      1.92 o 
  -1   2  12       92.64      100.01      2.99 o 
   0   2  12      107.36      105.40      3.09 o 
  -9   3  12        0.59        0.06      1.09 o 
  -8   3  12      120.12      116.69      2.29 o 
  -7   3  12       71.98       74.41      1.85 o 
  -6   3  12       56.08       54.79      1.62 o 
  -5   3  12      124.54      131.97      2.98 o 
  -4   3  12      120.85      116.84      3.20 o 
  -3   3  12      145.05      145.35      3.64 o 
  -2   3  12       32.02       42.14      2.15 o 
  -1   3  12        8.97        8.64      2.44 o 
   0   3  12       25.95       28.96      1.94 o 
  -9   4  12       63.48       64.63      1.80 o 
  -8   4  12        2.41        3.86      0.86 o 
  -7   4  12      138.84      146.44      2.62 o 
  -6   4  12      185.04      186.23      3.40 o 
  -5   4  12       38.82       47.02      2.26 o 
  -4   4  12       53.73       48.78      2.60 o 
  -3   4  12        5.85        6.63      1.77 o 
  -2   4  12        2.21        2.63      1.21 o 
  -1   4  12        7.22        6.51      1.36 o 
  -8   5  12       18.08       17.24      1.14 o 
  -7   5  12       46.41       48.24      1.84 o 
  -6   5  12       49.64       49.13      3.02 o 
  -5   5  12       10.96       10.13      1.50 o 
  -4   5  12       31.79       37.91      2.20 o 
  -3   5  12       94.10       88.33      3.57 o 
  -6  -6  13        0.43       -1.06      1.07 o 
  -5  -6  13        1.45        1.22      1.08 o 
  -4  -6  13        8.66        7.41      0.96 o 
  -3  -6  13       28.33       32.36      1.65 o 
  -2  -6  13      102.01       97.64      2.54 o 
  -7  -5  13       33.76       36.35      2.02 o 
  -6  -5  13       64.85       65.55      1.86 o 
  -5  -5  13       70.78       70.16      1.91 o 
  -4  -5  13      113.64      122.39      2.47 o 
  -3  -5  13       28.08       32.57      1.42 o 
  -2  -5  13       71.38       66.75      1.85 o 
  -1  -5  13       44.76       53.01      1.69 o 
  -8  -4  13        9.15        8.21      1.41 o 
  -7  -4  13       13.32       12.98      1.09 o 
  -6  -4  13        0.57        0.02      0.75 o 
  -5  -4  13        2.40        1.63      0.81 o 
  -4  -4  13       86.20       87.52      2.10 o 
  -3  -4  13       29.45       27.27      1.31 o 
  -2  -4  13        3.85        2.55      0.86 o 
  -1  -4  13       64.06       64.66      2.16 o 
   0  -4  13       27.07       31.22      1.56 o 
  -8  -3  13       27.15       30.99      1.43 o 
  -7  -3  13       86.43       87.68      2.14 o 
  -6  -3  13       39.99       42.35      1.83 o 
  -5  -3  13      115.09      119.65      2.50 o 
  -4  -3  13      148.87      149.52      2.80 o 
  -3  -3  13      100.26       95.96      2.19 o 
  -2  -3  13      114.64      117.77      2.46 o 
  -1  -3  13      133.04      139.97      2.69 o 
   0  -3  13       44.66       48.01      1.84 o 
  -8  -2  13        5.05        8.27      1.11 o 
  -7  -2  13       38.88       39.42      1.79 o 
  -6  -2  13       96.13      106.73      2.39 o 
  -5  -2  13      148.25      162.68      3.00 o 
  -4  -2  13        1.46       -0.59      0.83 o 
  -3  -2  13       46.23       49.36      1.66 o 
  -2  -2  13        3.95        1.28      0.79 o 
  -1  -2  13        5.04        4.29      0.83 o 
   0  -2  13       15.32       16.87      1.93 o 
  -9  -1  13        1.49        0.16      1.00 o 
  -8  -1  13        5.91        3.45      0.87 o 
  -7  -1  13      147.51      156.07      2.96 o 
  -6  -1  13       41.06       36.14      1.51 o 
  -5  -1  13        8.46       11.21      1.06 o 
  -4  -1  13       37.70       38.83      1.58 o 
  -3  -1  13       12.44       16.52      1.13 o 
  -2  -1  13      114.82      109.24      3.27 o 
  -1  -1  13       54.60       63.79      2.09 o 
   0  -1  13       32.38       26.61      2.25 o 
  -9   0  13       14.95       14.37      1.41 o 
  -8   0  13       13.62       19.37      1.28 o 
  -7   0  13       79.52       75.80      2.06 o 
  -6   0  13       74.15       78.56      2.08 o 
  -5   0  13       60.88       67.22      2.24 o 
  -4   0  13       48.28       49.45      2.35 o 
  -3   0  13       50.66       51.11      1.72 o 
  -2   0  13        9.58        9.90      1.25 o 
  -1   0  13        0.88        0.37      1.39 o 
  -8   1  13        1.93        2.68      0.87 o 
  -7   1  13       27.44       27.49      1.44 o 
  -6   1  13       24.00       25.91      1.41 o 
  -5   1  13       17.68       13.86      1.14 o 
  -4   1  13       14.53       17.12      1.19 o 
  -3   1  13        3.13        5.18      1.14 o 
  -2   1  13       68.49       68.77      7.10 o 
  -1   1  13       63.45       60.97      3.16 o 
  -8   2  13       21.73       25.13      1.24 o 
  -7   2  13      113.21      112.14      2.28 o 
  -6   2  13       59.44       62.28      1.74 o 
  -5   2  13       17.14       16.54      1.07 o 
  -4   2  13        2.89        5.28      1.20 o 
  -3   2  13       68.81       78.09      2.75 o 
  -2   2  13       19.80       20.10      1.70 o 
  -7   3  13        6.59        7.69      0.93 o 
  -6   3  13        3.33        3.06      0.95 o 
  -5   3  13        0.88        1.90      1.22 o 
  -4   3  13        3.47        2.95      1.28 o 
  -3   3  13        0.37        0.70      1.39 o 
  -5   4  13       54.28       69.91      3.26 o 
  -5  -3  14       19.34       17.31      1.63 o 
  -4  -3  14       63.57       67.08      2.24 o 
  -6  -2  14       89.53       99.63      3.30 o 
  -5  -2  14       40.85       40.45      1.86 o 
  -4  -2  14        3.22        1.99      0.97 o 
  -3  -2  14        0.34       -0.78      0.78 o 
  -6  -1  14       58.51       65.24      2.30 o 
  -5  -1  14       55.35       54.08      2.05 o 
  -4  -1  14       12.36       16.33      1.34 o 
  -3  -1  14       11.28       13.11      1.23 o 
  -6   0  14       61.98       56.13      2.13 o 
  -5   0  14      148.75      158.24      3.50 o 
  -4   0  14       52.98       55.80      2.13 o 
                                                 
